# Supplementary material for: Learning Word Meanings: Overnight Integration and Study Modality Effects
Source: PLoS One. 2015 May 19;10(5):e0124926. doi: 10.1371/journal.pone.0124926 (PMC4437978; doi:10.1371/journal.pone.0124926)
Supplement: S1 Dataset — (ZIP) [file pone.0124926.s001.zip]

Archive with 640 entries (576 files):
- subj01/
- subj01/log_subj01_KnowledgeOfMeaningTest_Day1.txt
- subj01/log_subj01_MeaningRecall_Day1.txt
- subj01/log_subj01_MeaningRecall_Day2.txt
- subj01/log_subj01_MeaningRecognition_Day1.txt
- subj01/log_subj01_MeaningRecognition_Day2.txt
- subj01/log_subj01_pLDT_Day1.txt
- subj01/log_subj01_pLDT_Day2.txt
- subj01/log_subj01_Study_Round1_Day1.txt
- subj01/log_subj01_Study_Round2_Day1.txt
- subj02/
- subj02/log_subj02_KnowledgeOfMeaningTest_Day1.txt
- subj02/log_subj02_MeaningRecall_Day1.txt
- subj02/log_subj02_MeaningRecall_Day2.txt
- subj02/log_subj02_MeaningRecognition_Day1.txt
- subj02/log_subj02_MeaningRecognition_Day2.txt
- subj02/log_subj02_pLDT_Day1.txt
- subj02/log_subj02_pLDT_Day2.txt
- subj02/log_subj02_Study_Round1_Day1.txt
- subj02/log_subj02_Study_Round2_Day1.txt
- subj03/
- subj03/log_subj03_KnowledgeOfMeaningTest_Day1.txt
- subj03/log_subj03_MeaningRecall_Day1.txt
- subj03/log_subj03_MeaningRecall_Day2.txt
- subj03/log_subj03_MeaningRecognition_Day1.txt
- subj03/log_subj03_MeaningRecognition_Day2.txt
- subj03/log_subj03_pLDT_Day1.txt
- subj03/log_subj03_pLDT_Day2.txt
- subj03/log_subj03_Study_Round1_Day1.txt
- subj03/log_subj03_Study_Round2_Day1.txt
- subj04/
- subj04/log_subj04_KnowledgeOfMeaningTest_Day1.txt
- subj04/log_subj04_MeaningRecall_Day1.txt
- subj04/log_subj04_MeaningRecall_Day2.txt
- subj04/log_subj04_MeaningRecognition_Day1.txt
- subj04/log_subj04_MeaningRecognition_Day2.txt
- subj04/log_subj04_pLDT_Day1.txt
- subj04/log_subj04_pLDT_Day2.txt
- subj04/log_subj04_Study_Round1_Day1.txt
- subj04/log_subj04_Study_Round2_Day1.txt
- subj05/
- subj05/log_subj05_KnowledgeOfMeaningTest_Day1.txt
- subj05/log_subj05_MeaningRecall_Day1.txt
- subj05/log_subj05_MeaningRecall_Day2.txt
- subj05/log_subj05_MeaningRecognition_Day1.txt
- subj05/log_subj05_MeaningRecognition_Day2.txt
- subj05/log_subj05_pLDT_Day1.txt
- subj05/log_subj05_pLDT_Day2.txt
- subj05/log_subj05_Study_Round1_Day1.txt
- subj05/log_subj05_Study_Round2_Day1.txt
- subj06/
- subj06/log_subj06_KnowledgeOfMeaningTest_Day1.txt
- subj06/log_subj06_MeaningRecall_Day1.txt
- subj06/log_subj06_MeaningRecall_Day2.txt
- subj06/log_subj06_MeaningRecognition_Day1.txt
- subj06/log_subj06_MeaningRecognition_Day2.txt
- subj06/log_subj06_pLDT_Day1.txt
- subj06/log_subj06_pLDT_Day2.txt
- subj06/log_subj06_Study_Round1_Day1.txt
- subj06/log_subj06_Study_Round2_Day1.txt
- subj07/
- subj07/log_subj07_KnowledgeOfMeaningTest_Day1.txt
- subj07/log_subj07_MeaningRecall_Day1.txt
- subj07/log_subj07_MeaningRecall_Day2.txt
- subj07/log_subj07_MeaningRecognition_Day1.txt
- subj07/log_subj07_MeaningRecognition_Day2.txt
- subj07/log_subj07_pLDT_Day1.txt
- subj07/log_subj07_pLDT_Day2.txt
- subj07/log_subj07_Study_Round1_Day1.txt
- subj07/log_subj07_Study_Round2_Day1.txt
- subj08/
- subj08/log_subj08_KnowledgeOfMeaningTest_Day1.txt
- subj08/log_subj08_MeaningRecall_Day1.txt
- subj08/log_subj08_MeaningRecall_Day2.txt
- subj08/log_subj08_MeaningRecognition_Day1.txt
- subj08/log_subj08_MeaningRecognition_Day2.txt
- subj08/log_subj08_pLDT_Day1.txt
- subj08/log_subj08_pLDT_Day2.txt
- subj08/log_subj08_Study_Round1_Day1.txt
- subj08/log_subj08_Study_Round2_Day1.txt
- subj09/
- subj09/log_subj09_KnowledgeOfMeaningTest_Day1.txt
- subj09/log_subj09_MeaningRecall_Day1.txt
- subj09/log_subj09_MeaningRecall_Day2.txt
- subj09/log_subj09_MeaningRecognition_Day1.txt
- subj09/log_subj09_MeaningRecognition_Day2.txt
- subj09/log_subj09_pLDT_Day1.txt
- subj09/log_subj09_pLDT_Day2.txt
- subj09/log_subj09_Study_Round1_Day1.txt
- subj09/log_subj09_Study_Round2_Day1.txt
- subj10/
- subj10/log_subj10_KnowledgeOfMeaningTest_Day1.txt
- subj10/log_subj10_MeaningRecall_Day1.txt
- subj10/log_subj10_MeaningRecall_Day2.txt
- subj10/log_subj10_MeaningRecognition_Day1.txt
- subj10/log_subj10_MeaningRecognition_Day2.txt
- subj10/log_subj10_pLDT_Day1.txt
- subj10/log_subj10_pLDT_Day2.txt
- subj10/log_subj10_Study_Round1_Day1.txt
- subj10/log_subj10_Study_Round2_Day1.txt
- subj11/
- subj11/log_subj11_KnowledgeOfMeaningTest_Day1.txt
- subj11/log_subj11_MeaningRecall_Day1.txt
- subj11/log_subj11_MeaningRecall_Day2.txt
- subj11/log_subj11_MeaningRecognition_Day1.txt
- subj11/log_subj11_MeaningRecognition_Day2.txt
- subj11/log_subj11_pLDT_Day1.txt
- subj11/log_subj11_pLDT_Day2.txt
- subj11/log_subj11_Study_Round1_Day1.txt
- subj11/log_subj11_Study_Round2_Day1.txt
- subj12/
- subj12/log_subj12_KnowledgeOfMeaningTest_Day1.txt
- subj12/log_subj12_MeaningRecall_Day1.txt
- subj12/log_subj12_MeaningRecall_Day2.txt
- subj12/log_subj12_MeaningRecognition_Day1.txt
- subj12/log_subj12_MeaningRecognition_Day2.txt
- subj12/log_subj12_pLDT_Day1.txt
- subj12/log_subj12_pLDT_Day2.txt
- subj12/log_subj12_Study_Round1_Day1.txt
- subj12/log_subj12_Study_Round2_Day1.txt
- subj13/
- subj13/log_subj13_KnowledgeOfMeaningTest_Day1.txt
- subj13/log_subj13_MeaningRecall_Day1.txt
- subj13/log_subj13_MeaningRecall_Day2.txt
- subj13/log_subj13_MeaningRecognition_Day1.txt
- subj13/log_subj13_MeaningRecognition_Day2.txt
- subj13/log_subj13_pLDT_Day1.txt
- subj13/log_subj13_pLDT_Day2.txt
- subj13/log_subj13_Study_Round1_Day1.txt
- subj13/log_subj13_Study_Round2_Day1.txt
- subj14/
- subj14/log_subj14_KnowledgeOfMeaningTest_Day1.txt
- subj14/log_subj14_MeaningRecall_Day1.txt
- subj14/log_subj14_MeaningRecall_Day2.txt
- subj14/log_subj14_MeaningRecognition_Day1.txt
- subj14/log_subj14_MeaningRecognition_Day2.txt
- subj14/log_subj14_pLDT_Day1.txt
- subj14/log_subj14_pLDT_Day2.txt
- subj14/log_subj14_Study_Round1_Day1.txt
- subj14/log_subj14_Study_Round2_Day1.txt
- subj15/
- subj15/log_subj15_KnowledgeOfMeaningTest_Day1.txt
- subj15/log_subj15_MeaningRecall_Day1.txt
- subj15/log_subj15_MeaningRecall_Day2.txt
- subj15/log_subj15_MeaningRecognition_Day1.txt
- subj15/log_subj15_MeaningRecognition_Day2.txt
- subj15/log_subj15_pLDT_Day1.txt
- subj15/log_subj15_pLDT_Day2.txt
- subj15/log_subj15_Study_Round1_Day1.txt
- subj15/log_subj15_Study_Round2_Day1.txt
- subj16/
- subj16/log_subj16_KnowledgeOfMeaningTest_Day1.txt
- subj16/log_subj16_MeaningRecall_Day1.txt
- subj16/log_subj16_MeaningRecall_Day2.txt
- subj16/log_subj16_MeaningRecognition_Day1.txt
- subj16/log_subj16_MeaningRecognition_Day2.txt
- subj16/log_subj16_pLDT_Day1.txt
- subj16/log_subj16_pLDT_Day2.txt
- subj16/log_subj16_Study_Round1_Day1.txt
- subj16/log_subj16_Study_Round2_Day1.txt
- subj17/
- subj17/log_subj17_KnowledgeOfMeaningTest_Day1.txt
- subj17/log_subj17_MeaningRecall_Day1.txt
- subj17/log_subj17_MeaningRecall_Day2.txt
- subj17/log_subj17_MeaningRecognition_Day1.txt
- subj17/log_subj17_MeaningRecognition_Day2.txt
- subj17/log_subj17_pLDT_Day1.txt
- subj17/log_subj17_pLDT_Day2.txt
- subj17/log_subj17_Study_Round1_Day1.txt
- subj17/log_subj17_Study_Round2_Day1.txt
- subj18/
- subj18/log_subj18_KnowledgeOfMeaningTest_Day1.txt
- subj18/log_subj18_MeaningRecall_Day1.txt
- subj18/log_subj18_MeaningRecall_Day2.txt
- subj18/log_subj18_MeaningRecognition_Day1.txt
- subj18/log_subj18_MeaningRecognition_Day2.txt
- subj18/log_subj18_pLDT_Day1.txt
- subj18/log_subj18_pLDT_Day2.txt
- subj18/log_subj18_Study_Round1_Day1.txt
- subj18/log_subj18_Study_Round2_Day1.txt
- subj19/
- subj19/log_subj19_KnowledgeOfMeaningTest_Day1.txt
- subj19/log_subj19_MeaningRecall_Day1.txt
- subj19/log_subj19_MeaningRecall_Day2.txt
- subj19/log_subj19_MeaningRecognition_Day1.txt
- subj19/log_subj19_MeaningRecognition_Day2.txt
- subj19/log_subj19_pLDT_Day1.txt
- subj19/log_subj19_pLDT_Day2.txt
- subj19/log_subj19_Study_Round1_Day1.txt
- subj19/log_subj19_Study_Round2_Day1.txt
- subj20/
- subj20/log_subj20_KnowledgeOfMeaningTest_Day1.txt
- subj20/log_subj20_MeaningRecall_Day1.txt
- subj20/log_subj20_MeaningRecall_Day2.txt
- subj20/log_subj20_MeaningRecognition_Day1.txt
- subj20/log_subj20_MeaningRecognition_Day2.txt
- subj20/log_subj20_pLDT_Day1.txt
- subj20/log_subj20_pLDT_Day2.txt
- subj20/log_subj20_Study_Round1_Day1.txt
- subj20/log_subj20_Study_Round2_Day1.txt
- subj21/
- subj21/log_subj21_KnowledgeOfMeaningTest_Day1.txt
- subj21/log_subj21_MeaningRecall_Day1.txt
- subj21/log_subj21_MeaningRecall_Day2.txt
- subj21/log_subj21_MeaningRecognition_Day1.txt
- subj21/log_subj21_MeaningRecognition_Day2.txt
- subj21/log_subj21_pLDT_Day1.txt
- subj21/log_subj21_pLDT_Day2.txt
- subj21/log_subj21_Study_Round1_Day1.txt
- subj21/log_subj21_Study_Round2_Day1.txt
- subj22/
- subj22/log_subj22_KnowledgeOfMeaningTest_Day1.txt
- subj22/log_subj22_MeaningRecall_Day1.txt
- subj22/log_subj22_MeaningRecall_Day2.txt
- subj22/log_subj22_MeaningRecognition_Day1.txt
- subj22/log_subj22_MeaningRecognition_Day2.txt
- subj22/log_subj22_pLDT_Day1.txt
- subj22/log_subj22_pLDT_Day2.txt
- subj22/log_subj22_Study_Round1_Day1.txt
- subj22/log_subj22_Study_Round2_Day1.txt
- subj23/
- subj23/log_subj23_KnowledgeOfMeaningTest_Day1.txt
- subj23/log_subj23_MeaningRecall_Day1.txt
- subj23/log_subj23_MeaningRecall_Day2.txt
- subj23/log_subj23_MeaningRecognition_Day1.txt
- subj23/log_subj23_MeaningRecognition_Day2.txt
- subj23/log_subj23_pLDT_Day1.txt
- subj23/log_subj23_pLDT_Day2.txt
- subj23/log_subj23_Study_Round1_Day1.txt
- subj23/log_subj23_Study_Round2_Day1.txt
- subj24/
- subj24/log_subj24_KnowledgeOfMeaningTest_Day1.txt
- subj24/log_subj24_MeaningRecall_Day1.txt
- subj24/log_subj24_MeaningRecall_Day2.txt
- subj24/log_subj24_MeaningRecognition_Day1.txt
- subj24/log_subj24_MeaningRecognition_Day2.txt
- subj24/log_subj24_pLDT_Day1.txt
- subj24/log_subj24_pLDT_Day2.txt
- subj24/log_subj24_Study_Round1_Day1.txt
- subj24/log_subj24_Study_Round2_Day1.txt
- subj25/
- subj25/log_subj25_KnowledgeOfMeaningTest_Day1.txt
- subj25/log_subj25_MeaningRecall_Day1.txt
- subj25/log_subj25_MeaningRecall_Day2.txt
- subj25/log_subj25_MeaningRecognition_Day1.txt
- subj25/log_subj25_MeaningRecognition_Day2.txt
- subj25/log_subj25_pLDT_Day1.txt
- subj25/log_subj25_pLDT_Day2.txt
- subj25/log_subj25_Study_Round1_Day1.txt
- subj25/log_subj25_Study_Round2_Day1.txt
- subj26/
- subj26/log_subj26_KnowledgeOfMeaningTest_Day1.txt
- subj26/log_subj26_MeaningRecall_Day1.txt
- subj26/log_subj26_MeaningRecall_Day2.txt
- subj26/log_subj26_MeaningRecognition_Day1.txt
- subj26/log_subj26_MeaningRecognition_Day2.txt
- subj26/log_subj26_pLDT_Day1.txt
- subj26/log_subj26_pLDT_Day2.txt
- subj26/log_subj26_Study_Round1_Day1.txt
- subj26/log_subj26_Study_Round2_Day1.txt
- subj27/
- subj27/log_subj27_KnowledgeOfMeaningTest_Day1.txt
- subj27/log_subj27_MeaningRecall_Day1.txt
- subj27/log_subj27_MeaningRecall_Day2.txt
- subj27/log_subj27_MeaningRecognition_Day1.txt
- subj27/log_subj27_MeaningRecognition_Day2.txt
- subj27/log_subj27_pLDT_Day1.txt
- subj27/log_subj27_pLDT_Day2.txt
- subj27/log_subj27_Study_Round1_Day1.txt
- subj27/log_subj27_Study_Round2_Day1.txt
- subj28/
- subj28/log_subj28_KnowledgeOfMeaningTest_Day1.txt
- subj28/log_subj28_MeaningRecall_Day1.txt
- subj28/log_subj28_MeaningRecall_Day2.txt
- subj28/log_subj28_MeaningRecognition_Day1.txt
- subj28/log_subj28_MeaningRecognition_Day2.txt
- subj28/log_subj28_pLDT_Day1.txt
- subj28/log_subj28_pLDT_Day2.txt
- subj28/log_subj28_Study_Round1_Day1.txt
- subj28/log_subj28_Study_Round2_Day1.txt
- subj29/
- subj29/log_subj29_KnowledgeOfMeaningTest_Day1.txt
- subj29/log_subj29_MeaningRecall_Day1.txt
- subj29/log_subj29_MeaningRecall_Day2.txt
- subj29/log_subj29_MeaningRecognition_Day1.txt
- subj29/log_subj29_MeaningRecognition_Day2.txt
- subj29/log_subj29_pLDT_Day1.txt
- subj29/log_subj29_pLDT_Day2.txt
- subj29/log_subj29_Study_Round1_Day1.txt
- subj29/log_subj29_Study_Round2_Day1.txt
- subj30/
- subj30/log_subj30_KnowledgeOfMeaningTest_Day1.txt
- subj30/log_subj30_MeaningRecall_Day1.txt
- subj30/log_subj30_MeaningRecall_Day2.txt
- subj30/log_subj30_MeaningRecognition_Day1.txt
- subj30/log_subj30_MeaningRecognition_Day2.txt
- subj30/log_subj30_pLDT_Day1.txt
- subj30/log_subj30_pLDT_Day2.txt
- subj30/log_subj30_Study_Round1_Day1.txt
- subj30/log_subj30_Study_Round2_Day1.txt
[truncated: 340 more entries]
