# Supplementary material for: Learning Word Meanings: Overnight Integration and Study Modality Effects
Source: PLoS One. 2015 May 19;10(5):e0124926. doi: 10.1371/journal.pone.0124926 (PMC4437978; doi:10.1371/journal.pone.0124926)
Supplement: S1 Dataset — (ZIP) [file pone.0124926.s001.zip › subj01/log_subj01_pLDT_Day1.txt]

% Frauke van der Ven
% Behavioural Science Institute; Learning and Plasticity: f.vanderven@pwo.ru.nl
% Donders Institute for Brain, Cognition and Behaviour; Centre for Cognitive Neuroimaging: frauke.vanderven@donders.ru.nl
% Radboud University Nijmegen

% Primed Lexical Decision Task

% Subject: subj01 (at the PC)
% Day: 1
% Modality = w
% Side Word = r
% t-test lists day 1 = 1
% t-test lists day 2 = 2
% clarification t-test lists: (1 = list 1 + 3); (2 = list 2 + 4); (3 = list 1 + 4); (4 = list 2 + 3)
% Randomnisation list = 1

% Trial number	% Word pair number	% Prime number	% NovelKnown = familiarity of prime as expected by researchers: 1 = novel; 2 = known	% Target number  	% Prime-target relation 1: 1 = related; 2 = unrelated; 3 = pseudoword	% Accuracy: 1 = correct; 2 = incorrect; 0 = miss	% RT = reaction time (in ms)	
1.000000	349.000000	93.000000	2.000000	93.000000	3.000000	1.000000	701.000000	
2.000000	287.000000	31.000000	1.000000	31.000000	3.000000	1.000000	875.000000	
3.000000	411.000000	27.000000	1.000000	26.000000	3.000000	1.000000	748.000000	
4.000000	286.000000	30.000000	1.000000	30.000000	3.000000	1.000000	730.000000	
5.000000	409.000000	25.000000	1.000000	27.000000	3.000000	1.000000	813.000000	
6.000000	399.000000	15.000000	1.000000	13.000000	3.000000	1.000000	624.000000	
7.000000	462.000000	78.000000	2.000000	79.000000	3.000000	2.000000	826.000000	
8.000000	410.000000	26.000000	1.000000	28.000000	3.000000	1.000000	679.000000	
9.000000	352.000000	96.000000	2.000000	96.000000	3.000000	1.000000	669.000000	
10.000000	69.000000	69.000000	2.000000	69.000000	1.000000	1.000000	641.000000	
11.000000	212.000000	84.000000	2.000000	88.000000	2.000000	1.000000	637.000000	
12.000000	268.000000	12.000000	1.000000	12.000000	3.000000	1.000000	743.000000	
13.000000	475.000000	91.000000	2.000000	92.000000	3.000000	1.000000	752.000000	
14.000000	351.000000	95.000000	2.000000	95.000000	3.000000	1.000000	700.000000	
15.000000	72.000000	72.000000	2.000000	72.000000	1.000000	1.000000	563.000000	
16.000000	4.000000	4.000000	1.000000	4.000000	1.000000	1.000000	747.000000	
17.000000	2.000000	2.000000	1.000000	2.000000	1.000000	1.000000	756.000000	
18.000000	330.000000	74.000000	2.000000	74.000000	3.000000	1.000000	747.000000	
19.000000	148.000000	20.000000	1.000000	22.000000	2.000000	1.000000	676.000000	
20.000000	397.000000	13.000000	1.000000	15.000000	3.000000	1.000000	683.000000	
21.000000	209.000000	81.000000	2.000000	85.000000	2.000000	1.000000	657.000000	
22.000000	266.000000	10.000000	1.000000	10.000000	3.000000	1.000000	765.000000	
23.000000	215.000000	87.000000	2.000000	84.000000	2.000000	1.000000	664.000000	
24.000000	152.000000	24.000000	1.000000	20.000000	2.000000	1.000000	614.000000	
25.000000	267.000000	11.000000	1.000000	11.000000	3.000000	1.000000	718.000000	
26.000000	68.000000	68.000000	2.000000	68.000000	1.000000	1.000000	702.000000	
27.000000	70.000000	70.000000	2.000000	70.000000	1.000000	1.000000	697.000000	
28.000000	288.000000	32.000000	1.000000	32.000000	3.000000	1.000000	727.000000	
29.000000	464.000000	80.000000	2.000000	77.000000	3.000000	1.000000	639.000000	
30.000000	3.000000	3.000000	1.000000	3.000000	1.000000	1.000000	624.000000	
31.000000	213.000000	85.000000	2.000000	86.000000	2.000000	1.000000	875.000000	
32.000000	6.000000	6.000000	1.000000	6.000000	1.000000	1.000000	717.000000	
33.000000	5.000000	5.000000	1.000000	5.000000	1.000000	1.000000	682.000000	
34.000000	474.000000	90.000000	2.000000	89.000000	3.000000	1.000000	729.000000	
35.000000	412.000000	28.000000	1.000000	25.000000	3.000000	1.000000	684.000000	
36.000000	66.000000	66.000000	2.000000	66.000000	1.000000	1.000000	609.000000	
37.000000	214.000000	86.000000	2.000000	81.000000	2.000000	1.000000	726.000000	
38.000000	350.000000	94.000000	2.000000	94.000000	3.000000	1.000000	942.000000	
39.000000	71.000000	71.000000	2.000000	71.000000	1.000000	1.000000	592.000000	
40.000000	332.000000	76.000000	2.000000	76.000000	3.000000	1.000000	734.000000	
41.000000	146.000000	18.000000	1.000000	19.000000	2.000000	1.000000	650.000000	
42.000000	67.000000	67.000000	2.000000	67.000000	1.000000	1.000000	716.000000	
43.000000	8.000000	8.000000	1.000000	8.000000	1.000000	1.000000	942.000000	
44.000000	210.000000	82.000000	2.000000	87.000000	2.000000	1.000000	599.000000	
45.000000	398.000000	14.000000	1.000000	16.000000	3.000000	1.000000	926.000000	
46.000000	149.000000	21.000000	1.000000	23.000000	2.000000	1.000000	725.000000	
47.000000	463.000000	79.000000	2.000000	80.000000	3.000000	1.000000	664.000000	
48.000000	150.000000	22.000000	1.000000	24.000000	2.000000	1.000000	581.000000	
49.000000	265.000000	9.000000	1.000000	9.000000	3.000000	1.000000	774.000000	
50.000000	461.000000	77.000000	2.000000	78.000000	3.000000	1.000000	842.000000	
51.000000	285.000000	29.000000	1.000000	29.000000	3.000000	1.000000	774.000000	
52.000000	329.000000	73.000000	2.000000	73.000000	3.000000	1.000000	833.000000	
53.000000	476.000000	92.000000	2.000000	90.000000	3.000000	1.000000	703.000000	
54.000000	1.000000	1.000000	1.000000	1.000000	1.000000	1.000000	701.000000	
55.000000	211.000000	83.000000	2.000000	82.000000	2.000000	1.000000	658.000000	
56.000000	151.000000	23.000000	1.000000	17.000000	2.000000	1.000000	623.000000	
57.000000	145.000000	17.000000	1.000000	21.000000	2.000000	1.000000	609.000000	
58.000000	147.000000	19.000000	1.000000	18.000000	2.000000	1.000000	631.000000	
59.000000	400.000000	16.000000	1.000000	14.000000	3.000000	1.000000	687.000000	
60.000000	7.000000	7.000000	1.000000	7.000000	1.000000	1.000000	546.000000	
61.000000	331.000000	75.000000	2.000000	75.000000	3.000000	1.000000	619.000000	
62.000000	65.000000	65.000000	2.000000	65.000000	1.000000	1.000000	785.000000	
63.000000	216.000000	88.000000	2.000000	83.000000	2.000000	2.000000	817.000000	
64.000000	473.000000	89.000000	2.000000	91.000000	3.000000	1.000000	801.000000	
65.000000	16.000000	16.000000	1.000000	16.000000	1.000000	1.000000	786.000000	
66.000000	15.000000	15.000000	1.000000	15.000000	1.000000	1.000000	823.000000	
67.000000	74.000000	74.000000	2.000000	74.000000	1.000000	1.000000	500.000000	
68.000000	323.000000	67.000000	2.000000	67.000000	3.000000	1.000000	779.000000	
69.000000	223.000000	95.000000	2.000000	93.000000	2.000000	1.000000	794.000000	
70.000000	456.000000	72.000000	2.000000	71.000000	3.000000	1.000000	842.000000	
71.000000	220.000000	92.000000	2.000000	94.000000	2.000000	1.000000	871.000000	
72.000000	391.000000	7.000000	1.000000	6.000000	3.000000	1.000000	974.000000	
73.000000	12.000000	12.000000	1.000000	12.000000	1.000000	1.000000	779.000000	
74.000000	218.000000	90.000000	2.000000	91.000000	2.000000	1.000000	749.000000	
75.000000	257.000000	1.000000	1.000000	1.000000	3.000000	1.000000	812.000000	
76.000000	78.000000	78.000000	2.000000	78.000000	1.000000	1.000000	864.000000	
77.000000	453.000000	69.000000	2.000000	70.000000	3.000000	1.000000	938.000000	
78.000000	401.000000	17.000000	1.000000	20.000000	3.000000	1.000000	687.000000	
79.000000	14.000000	14.000000	1.000000	14.000000	1.000000	1.000000	987.000000	
80.000000	321.000000	65.000000	2.000000	65.000000	3.000000	1.000000	614.000000	
81.000000	465.000000	81.000000	2.000000	83.000000	3.000000	2.000000	839.000000	
82.000000	80.000000	80.000000	2.000000	80.000000	1.000000	1.000000	751.000000	
83.000000	221.000000	93.000000	2.000000	92.000000	2.000000	1.000000	650.000000	
84.000000	79.000000	79.000000	2.000000	79.000000	1.000000	1.000000	615.000000	
85.000000	455.000000	71.000000	2.000000	72.000000	3.000000	1.000000	655.000000	
86.000000	153.000000	25.000000	1.000000	30.000000	2.000000	1.000000	716.000000	
87.000000	156.000000	28.000000	1.000000	32.000000	2.000000	1.000000	695.000000	
88.000000	454.000000	70.000000	2.000000	69.000000	3.000000	1.000000	673.000000	
89.000000	402.000000	18.000000	1.000000	19.000000	3.000000	1.000000	859.000000	
90.000000	278.000000	22.000000	1.000000	22.000000	3.000000	1.000000	686.000000	
91.000000	258.000000	2.000000	1.000000	2.000000	3.000000	1.000000	840.000000	
92.000000	403.000000	19.000000	1.000000	17.000000	3.000000	1.000000	773.000000	
93.000000	468.000000	84.000000	2.000000	82.000000	3.000000	1.000000	948.000000	
94.000000	13.000000	13.000000	1.000000	13.000000	1.000000	1.000000	753.000000	
95.000000	157.000000	29.000000	1.000000	27.000000	2.000000	1.000000	776.000000	
96.000000	344.000000	88.000000	2.000000	88.000000	3.000000	0.000000	1000.000000	
97.000000	392.000000	8.000000	1.000000	7.000000	3.000000	1.000000	716.000000	
98.000000	280.000000	24.000000	1.000000	24.000000	3.000000	1.000000	660.000000	
99.000000	341.000000	85.000000	2.000000	85.000000	3.000000	1.000000	683.000000	
100.000000	217.000000	89.000000	2.000000	90.000000	2.000000	1.000000	720.000000	
101.000000	219.000000	91.000000	2.000000	96.000000	2.000000	1.000000	543.000000	
102.000000	155.000000	27.000000	1.000000	26.000000	2.000000	1.000000	688.000000	
103.000000	222.000000	94.000000	2.000000	95.000000	2.000000	1.000000	543.000000	
104.000000	342.000000	86.000000	2.000000	86.000000	3.000000	1.000000	627.000000	
105.000000	159.000000	31.000000	1.000000	25.000000	2.000000	1.000000	582.000000	
106.000000	343.000000	87.000000	2.000000	87.000000	3.000000	1.000000	621.000000	
107.000000	389.000000	5.000000	1.000000	8.000000	3.000000	1.000000	742.000000	
108.000000	73.000000	73.000000	2.000000	73.000000	1.000000	1.000000	644.000000	
109.000000	11.000000	11.000000	1.000000	11.000000	1.000000	1.000000	628.000000	
110.000000	324.000000	68.000000	2.000000	68.000000	3.000000	1.000000	733.000000	
111.000000	224.000000	96.000000	2.000000	89.000000	2.000000	1.000000	609.000000	
112.000000	9.000000	9.000000	1.000000	9.000000	1.000000	1.000000	770.000000	
113.000000	390.000000	6.000000	1.000000	5.000000	3.000000	2.000000	645.000000	
114.000000	77.000000	77.000000	2.000000	77.000000	1.000000	1.000000	556.000000	
115.000000	279.000000	23.000000	1.000000	23.000000	3.000000	0.000000	1000.000000	
116.000000	160.000000	32.000000	1.000000	29.000000	2.000000	2.000000	850.000000	
117.000000	76.000000	76.000000	2.000000	76.000000	1.000000	1.000000	540.000000	
118.000000	260.000000	4.000000	1.000000	4.000000	3.000000	1.000000	780.000000	
119.000000	467.000000	83.000000	2.000000	84.000000	3.000000	1.000000	764.000000	
120.000000	322.000000	66.000000	2.000000	66.000000	3.000000	1.000000	688.000000	
121.000000	154.000000	26.000000	1.000000	28.000000	2.000000	1.000000	758.000000	
122.000000	158.000000	30.000000	1.000000	31.000000	2.000000	1.000000	639.000000	
123.000000	75.000000	75.000000	2.000000	75.000000	1.000000	1.000000	530.000000	
124.000000	277.000000	21.000000	1.000000	21.000000	3.000000	1.000000	678.000000	
125.000000	259.000000	3.000000	1.000000	3.000000	3.000000	1.000000	712.000000	
126.000000	404.000000	20.000000	1.000000	18.000000	3.000000	1.000000	665.000000	
127.000000	466.000000	82.000000	2.000000	81.000000	3.000000	1.000000	635.000000	
128.000000	10.000000	10.000000	1.000000	10.000000	1.000000	1.000000	685.000000	
129.000000	272.000000	16.000000	1.000000	16.000000	3.000000	1.000000	646.000000	
130.000000	394.000000	10.000000	1.000000	9.000000	3.000000	1.000000	746.000000	
131.000000	87.000000	87.000000	2.000000	87.000000	1.000000	1.000000	465.000000	
132.000000	129.000000	1.000000	1.000000	8.000000	2.000000	1.000000	825.000000	
133.000000	393.000000	9.000000	1.000000	10.000000	3.000000	1.000000	811.000000	
134.000000	269.000000	13.000000	1.000000	13.000000	3.000000	1.000000	862.000000	
135.000000	18.000000	18.000000	1.000000	18.000000	1.000000	1.000000	637.000000	
136.000000	81.000000	81.000000	2.000000	81.000000	1.000000	1.000000	566.000000	
137.000000	459.000000	75.000000	2.000000	76.000000	3.000000	1.000000	697.000000	
138.000000	195.000000	67.000000	2.000000	71.000000	2.000000	1.000000	880.000000	
139.000000	17.000000	17.000000	1.000000	17.000000	1.000000	1.000000	558.000000	
140.000000	348.000000	92.000000	2.000000	92.000000	3.000000	1.000000	850.000000	
141.000000	336.000000	80.000000	2.000000	80.000000	3.000000	1.000000	693.000000	
142.000000	131.000000	3.000000	1.000000	7.000000	2.000000	1.000000	548.000000	
143.000000	270.000000	14.000000	1.000000	14.000000	3.000000	1.000000	752.000000	
144.000000	413.000000	29.000000	1.000000	31.000000	3.000000	1.000000	684.000000	
145.000000	416.000000	32.000000	1.000000	30.000000	3.000000	1.000000	695.000000	
146.000000	479.000000	95.000000	2.000000	96.000000	3.000000	1.000000	597.000000	
147.000000	199.000000	71.000000	2.000000	66.000000	2.000000	1.000000	523.000000	
148.000000	197.000000	69.000000	2.000000	70.000000	2.000000	1.000000	543.000000	
149.000000	134.000000	6.000000	1.000000	1.000000	2.000000	1.000000	633.000000	
150.000000	271.000000	15.000000	1.000000	15.000000	3.000000	1.000000	634.000000	
151.000000	23.000000	23.000000	1.000000	23.000000	1.000000	1.000000	970.000000	
152.000000	346.000000	90.000000	2.000000	90.000000	3.000000	1.000000	612.000000	
153.000000	88.000000	88.000000	2.000000	88.000000	1.000000	1.000000	646.000000	
154.000000	82.000000	82.000000	2.000000	82.000000	1.000000	1.000000	571.000000	
155.000000	84.000000	84.000000	2.000000	84.000000	1.000000	1.000000	588.000000	
156.000000	414.000000	30.000000	1.000000	32.000000	3.000000	1.000000	690.000000	
157.000000	130.000000	2.000000	1.000000	3.000000	2.000000	1.000000	619.000000	
158.000000	19.000000	19.000000	1.000000	19.000000	1.000000	1.000000	603.000000	
159.000000	334.000000	78.000000	2.000000	78.000000	3.000000	1.000000	775.000000	
160.000000	132.000000	4.000000	1.000000	5.000000	2.000000	1.000000	704.000000	
161.000000	415.000000	31.000000	1.000000	29.000000	3.000000	1.000000	656.000000	
162.000000	200.000000	72.000000	2.000000	67.000000	2.000000	1.000000	627.000000	
163.000000	457.000000	73.000000	2.000000	75.000000	3.000000	1.000000	758.000000	
164.000000	193.000000	65.000000	2.000000	68.000000	2.000000	1.000000	675.000000	
165.000000	480.000000	96.000000	2.000000	94.000000	3.000000	1.000000	737.000000	
166.000000	135.000000	7.000000	1.000000	4.000000	2.000000	1.000000	640.000000	
167.000000	281.000000	25.000000	1.000000	25.000000	3.000000	2.000000	941.000000	
168.000000	335.000000	79.000000	2.000000	79.000000	3.000000	0.000000	1001.000000	
169.000000	136.000000	8.000000	1.000000	6.000000	2.000000	1.000000	671.000000	
170.000000	333.000000	77.000000	2.000000	77.000000	3.000000	1.000000	624.000000	
171.000000	458.000000	74.000000	2.000000	73.000000	3.000000	1.000000	669.000000	
172.000000	21.000000	21.000000	1.000000	21.000000	1.000000	1.000000	618.000000	
173.000000	24.000000	24.000000	1.000000	24.000000	1.000000	1.000000	626.000000	
174.000000	85.000000	85.000000	2.000000	85.000000	1.000000	1.000000	467.000000	
175.000000	282.000000	26.000000	1.000000	26.000000	3.000000	1.000000	700.000000	
176.000000	198.000000	70.000000	2.000000	72.000000	2.000000	1.000000	555.000000	
177.000000	283.000000	27.000000	1.000000	27.000000	3.000000	1.000000	696.000000	
178.000000	86.000000	86.000000	2.000000	86.000000	1.000000	1.000000	675.000000	
179.000000	194.000000	66.000000	2.000000	65.000000	2.000000	1.000000	825.000000	
180.000000	460.000000	76.000000	2.000000	74.000000	3.000000	1.000000	614.000000	
181.000000	133.000000	5.000000	1.000000	2.000000	2.000000	1.000000	731.000000	
182.000000	395.000000	11.000000	1.000000	12.000000	3.000000	1.000000	754.000000	
183.000000	477.000000	93.000000	2.000000	95.000000	3.000000	1.000000	652.000000	
184.000000	83.000000	83.000000	2.000000	83.000000	1.000000	1.000000	723.000000	
185.000000	22.000000	22.000000	1.000000	22.000000	1.000000	1.000000	577.000000	
186.000000	196.000000	68.000000	2.000000	69.000000	2.000000	1.000000	717.000000	
187.000000	20.000000	20.000000	1.000000	20.000000	1.000000	1.000000	853.000000	
188.000000	396.000000	12.000000	1.000000	11.000000	3.000000	1.000000	899.000000	
189.000000	478.000000	94.000000	2.000000	93.000000	3.000000	1.000000	651.000000	
190.000000	345.000000	89.000000	2.000000	89.000000	3.000000	1.000000	697.000000	
191.000000	347.000000	91.000000	2.000000	91.000000	3.000000	1.000000	725.000000	
192.000000	284.000000	28.000000	1.000000	28.000000	3.000000	1.000000	789.000000	
193.000000	137.000000	9.000000	1.000000	12.000000	2.000000	1.000000	728.000000	
194.000000	387.000000	3.000000	1.000000	1.000000	3.000000	1.000000	779.000000	
195.000000	32.000000	32.000000	1.000000	32.000000	1.000000	1.000000	595.000000	
196.000000	96.000000	96.000000	2.000000	96.000000	1.000000	1.000000	609.000000	
197.000000	326.000000	70.000000	2.000000	70.000000	3.000000	1.000000	757.000000	
198.000000	337.000000	81.000000	2.000000	81.000000	3.000000	1.000000	733.000000	
199.000000	452.000000	68.000000	2.000000	66.000000	3.000000	1.000000	646.000000	
200.000000	25.000000	25.000000	1.000000	25.000000	1.000000	1.000000	602.000000	
201.000000	92.000000	92.000000	2.000000	92.000000	1.000000	1.000000	627.000000	
202.000000	140.000000	12.000000	1.000000	16.000000	2.000000	1.000000	598.000000	
203.000000	143.000000	15.000000	1.000000	10.000000	2.000000	1.000000	588.000000	
204.000000	141.000000	13.000000	1.000000	9.000000	2.000000	1.000000	612.000000	
205.000000	449.000000	65.000000	2.000000	67.000000	3.000000	1.000000	663.000000	
206.000000	275.000000	19.000000	1.000000	19.000000	3.000000	1.000000	707.000000	
207.000000	138.000000	10.000000	1.000000	15.000000	2.000000	1.000000	550.000000	
208.000000	207.000000	79.000000	2.000000	80.000000	2.000000	1.000000	531.000000	
209.000000	203.000000	75.000000	2.000000	73.000000	2.000000	1.000000	617.000000	
210.000000	325.000000	69.000000	2.000000	69.000000	3.000000	1.000000	583.000000	
211.000000	263.000000	7.000000	1.000000	7.000000	3.000000	1.000000	741.000000	
212.000000	90.000000	90.000000	2.000000	90.000000	1.000000	1.000000	532.000000	
213.000000	340.000000	84.000000	2.000000	84.000000	3.000000	1.000000	655.000000	
214.000000	139.000000	11.000000	1.000000	14.000000	2.000000	1.000000	565.000000	
215.000000	406.000000	22.000000	1.000000	23.000000	3.000000	1.000000	670.000000	
216.000000	262.000000	6.000000	1.000000	6.000000	3.000000	1.000000	790.000000	
217.000000	205.000000	77.000000	2.000000	74.000000	2.000000	0.000000	1000.000000	
218.000000	273.000000	17.000000	1.000000	17.000000	3.000000	1.000000	607.000000	
219.000000	94.000000	94.000000	2.000000	94.000000	1.000000	1.000000	637.000000	
220.000000	264.000000	8.000000	1.000000	8.000000	3.000000	0.000000	1000.000000	
221.000000	202.000000	74.000000	2.000000	78.000000	2.000000	1.000000	824.000000	
222.000000	339.000000	83.000000	2.000000	83.000000	3.000000	1.000000	870.000000	
223.000000	26.000000	26.000000	1.000000	26.000000	1.000000	1.000000	695.000000	
224.000000	30.000000	30.000000	1.000000	30.000000	1.000000	1.000000	591.000000	
225.000000	204.000000	76.000000	2.000000	75.000000	2.000000	1.000000	815.000000	
226.000000	142.000000	14.000000	1.000000	11.000000	2.000000	1.000000	691.000000	
227.000000	276.000000	20.000000	1.000000	20.000000	3.000000	1.000000	808.000000	
228.000000	338.000000	82.000000	2.000000	82.000000	3.000000	1.000000	772.000000	
229.000000	327.000000	71.000000	2.000000	71.000000	3.000000	1.000000	823.000000	
230.000000	144.000000	16.000000	1.000000	13.000000	2.000000	1.000000	547.000000	
231.000000	408.000000	24.000000	1.000000	22.000000	3.000000	1.000000	642.000000	
232.000000	93.000000	93.000000	2.000000	93.000000	1.000000	1.000000	583.000000	
233.000000	29.000000	29.000000	1.000000	29.000000	1.000000	1.000000	600.000000	
234.000000	385.000000	1.000000	1.000000	2.000000	3.000000	1.000000	712.000000	
235.000000	405.000000	21.000000	1.000000	24.000000	3.000000	1.000000	772.000000	
236.000000	386.000000	2.000000	1.000000	4.000000	3.000000	1.000000	920.000000	
237.000000	472.000000	88.000000	2.000000	87.000000	3.000000	1.000000	669.000000	
238.000000	470.000000	86.000000	2.000000	85.000000	3.000000	1.000000	495.000000	
239.000000	450.000000	66.000000	2.000000	68.000000	3.000000	1.000000	509.000000	
240.000000	469.000000	85.000000	2.000000	88.000000	3.000000	1.000000	756.000000	
241.000000	388.000000	4.000000	1.000000	3.000000	3.000000	1.000000	659.000000	
242.000000	91.000000	91.000000	2.000000	91.000000	1.000000	1.000000	617.000000	
243.000000	328.000000	72.000000	2.000000	72.000000	3.000000	1.000000	650.000000	
244.000000	471.000000	87.000000	2.000000	86.000000	3.000000	1.000000	706.000000	
245.000000	27.000000	27.000000	1.000000	27.000000	1.000000	1.000000	792.000000	
246.000000	451.000000	67.000000	2.000000	65.000000	3.000000	1.000000	670.000000	
247.000000	206.000000	78.000000	2.000000	77.000000	2.000000	1.000000	880.000000	
248.000000	95.000000	95.000000	2.000000	95.000000	1.000000	1.000000	509.000000	
249.000000	208.000000	80.000000	2.000000	76.000000	2.000000	1.000000	554.000000	
250.000000	407.000000	23.000000	1.000000	21.000000	3.000000	1.000000	626.000000	
251.000000	201.000000	73.000000	2.000000	79.000000	2.000000	1.000000	643.000000	
252.000000	274.000000	18.000000	1.000000	18.000000	3.000000	1.000000	797.000000	
253.000000	89.000000	89.000000	2.000000	89.000000	1.000000	1.000000	618.000000	
254.000000	31.000000	31.000000	1.000000	31.000000	1.000000	1.000000	718.000000	
255.000000	261.000000	5.000000	1.000000	5.000000	3.000000	1.000000	628.000000	
256.000000	28.000000	28.000000	1.000000	28.000000	1.000000	1.000000	586.000000	
