# Supplementary material for: Learning Word Meanings: Overnight Integration and Study Modality Effects
Source: PLoS One. 2015 May 19;10(5):e0124926. doi: 10.1371/journal.pone.0124926 (PMC4437978; doi:10.1371/journal.pone.0124926)
Supplement: S1 Dataset — (ZIP) [file pone.0124926.s001.zip › subj05/log_subj05_MeaningRecall_Day2.txt]

% Frauke van der Ven
% Behavioural Science Institute; Learning and Plasticity: f.vanderven@pwo.ru.nl
% Donders Institute for Brain, Cognition and Behaviour; Centre for Cognitive Neuroimaging: frauke.vanderven@donders.ru.nl
% Radboud University Nijmegen

% Meaning recall test

% Subject: subj05 (at the PC)
% Day: 2
% Modality = w
% Side Word = l

% Trial number	% Prime number	% NovelKnown = familiarity of prime as expected by researchers: 1 = novel; 2 = known	% Knowledge of meaning = familiarity of prime as responded by participant: known = meaning known; not known = meaning unknown  	% Accuracy: 1 = meaning is known; 2 = meaning is unknown	
1.000000	97.000000	2.000000	known	1.000000	
2.000000	101.000000	2.000000	known	1.000000	
3.000000	127.000000	2.000000	known	1.000000	
4.000000	110.000000	2.000000	known	1.000000	
5.000000	59.000000	1.000000	not known	2.000000	
6.000000	126.000000	2.000000	known	1.000000	
7.000000	102.000000	2.000000	known	1.000000	
8.000000	56.000000	1.000000	known	1.000000	
9.000000	52.000000	1.000000	known	1.000000	
10.000000	120.000000	2.000000	known	1.000000	
11.000000	113.000000	2.000000	known	1.000000	
12.000000	57.000000	1.000000	known	1.000000	
13.000000	58.000000	1.000000	known	1.000000	
14.000000	61.000000	1.000000	known	1.000000	
15.000000	45.000000	1.000000	not known	2.000000	
16.000000	44.000000	1.000000	known	1.000000	
17.000000	62.000000	1.000000	known	1.000000	
18.000000	34.000000	1.000000	known	1.000000	
19.000000	51.000000	1.000000	known	1.000000	
20.000000	121.000000	2.000000	known	1.000000	
21.000000	114.000000	2.000000	known	1.000000	
22.000000	100.000000	2.000000	known	1.000000	
23.000000	119.000000	2.000000	known	1.000000	
24.000000	40.000000	1.000000	known	1.000000	
25.000000	115.000000	2.000000	known	1.000000	
26.000000	50.000000	1.000000	known	1.000000	
27.000000	43.000000	1.000000	known	1.000000	
28.000000	107.000000	2.000000	known	1.000000	
29.000000	117.000000	2.000000	known	1.000000	
30.000000	46.000000	1.000000	known	1.000000	
31.000000	42.000000	1.000000	known	1.000000	
32.000000	99.000000	2.000000	known	1.000000	
33.000000	49.000000	1.000000	not known	2.000000	
34.000000	123.000000	2.000000	known	1.000000	
35.000000	47.000000	1.000000	known	1.000000	
36.000000	60.000000	1.000000	known	1.000000	
37.000000	63.000000	1.000000	known	1.000000	
38.000000	48.000000	1.000000	known	1.000000	
39.000000	128.000000	2.000000	known	1.000000	
40.000000	109.000000	2.000000	known	1.000000	
41.000000	118.000000	2.000000	known	1.000000	
42.000000	105.000000	2.000000	known	1.000000	
43.000000	38.000000	1.000000	known	1.000000	
44.000000	39.000000	1.000000	known	1.000000	
45.000000	98.000000	2.000000	known	1.000000	
46.000000	36.000000	1.000000	known	1.000000	
47.000000	125.000000	2.000000	known	1.000000	
48.000000	53.000000	1.000000	known	1.000000	
49.000000	41.000000	1.000000	known	1.000000	
50.000000	106.000000	2.000000	known	1.000000	
51.000000	104.000000	2.000000	known	1.000000	
52.000000	116.000000	2.000000	known	1.000000	
53.000000	111.000000	2.000000	known	1.000000	
54.000000	124.000000	2.000000	known	1.000000	
55.000000	103.000000	2.000000	known	1.000000	
56.000000	54.000000	1.000000	not known	2.000000	
57.000000	112.000000	2.000000	known	1.000000	
58.000000	33.000000	1.000000	known	1.000000	
59.000000	122.000000	2.000000	known	1.000000	
60.000000	108.000000	2.000000	known	1.000000	
61.000000	35.000000	1.000000	known	1.000000	
62.000000	64.000000	1.000000	known	1.000000	
63.000000	37.000000	1.000000	known	1.000000	
64.000000	55.000000	1.000000	known	1.000000	
