# Supplementary material for: Learning Word Meanings: Overnight Integration and Study Modality Effects
Source: PLoS One. 2015 May 19;10(5):e0124926. doi: 10.1371/journal.pone.0124926 (PMC4437978; doi:10.1371/journal.pone.0124926)
Supplement: S1 Dataset — (ZIP) [file pone.0124926.s001.zip › subj05/log_subj05_pLDT_Day2.txt]

% Frauke van der Ven
% Behavioural Science Institute; Learning and Plasticity: f.vanderven@pwo.ru.nl
% Donders Institute for Brain, Cognition and Behaviour; Centre for Cognitive Neuroimaging: frauke.vanderven@donders.ru.nl
% Radboud University Nijmegen

% Primed Lexical Decision Task

% Subject: subj05 (at the PC)
% Day: 2
% Modality = w
% Side Word = l
% t-test lists day 1 = 1
% t-test lists day 2 = 2
% clarification t-test lists: (1 = list 1 + 3); (2 = list 2 + 4); (3 = list 1 + 4); (4 = list 2 + 3)
% Randomnisation list = 2

% Trial number	% Word pair number	% Prime number	% NovelKnown = familiarity of prime as expected by researchers: 1 = novel; 2 = known	% Target number  	% Prime-target relation 1: 1 = related; 2 = unrelated; 3 = pseudoword	% Accuracy: 1 = correct; 2 = incorrect; 0 = miss	% RT = reaction time (in ms)	
1.000000	373.000000	117.000000	2.000000	117.000000	3.000000	1.000000	529.000000	
2.000000	434.000000	50.000000	1.000000	49.000000	3.000000	1.000000	639.000000	
3.000000	57.000000	57.000000	1.000000	57.000000	1.000000	1.000000	726.000000	
4.000000	64.000000	64.000000	1.000000	64.000000	1.000000	2.000000	680.000000	
5.000000	171.000000	43.000000	1.000000	48.000000	2.000000	1.000000	674.000000	
6.000000	61.000000	61.000000	1.000000	61.000000	1.000000	1.000000	606.000000	
7.000000	170.000000	42.000000	1.000000	44.000000	2.000000	1.000000	622.000000	
8.000000	127.000000	127.000000	2.000000	127.000000	1.000000	1.000000	797.000000	
9.000000	60.000000	60.000000	1.000000	60.000000	1.000000	1.000000	609.000000	
10.000000	424.000000	40.000000	1.000000	37.000000	3.000000	1.000000	622.000000	
11.000000	423.000000	39.000000	1.000000	38.000000	3.000000	2.000000	847.000000	
12.000000	310.000000	54.000000	1.000000	54.000000	3.000000	1.000000	914.000000	
13.000000	290.000000	34.000000	1.000000	34.000000	3.000000	1.000000	912.000000	
14.000000	354.000000	98.000000	2.000000	98.000000	3.000000	1.000000	564.000000	
15.000000	353.000000	97.000000	2.000000	97.000000	3.000000	1.000000	814.000000	
16.000000	355.000000	99.000000	2.000000	99.000000	3.000000	1.000000	780.000000	
17.000000	291.000000	35.000000	1.000000	35.000000	3.000000	1.000000	883.000000	
18.000000	121.000000	121.000000	2.000000	121.000000	1.000000	1.000000	514.000000	
19.000000	123.000000	123.000000	2.000000	123.000000	1.000000	1.000000	491.000000	
20.000000	58.000000	58.000000	1.000000	58.000000	1.000000	2.000000	629.000000	
21.000000	485.000000	101.000000	2.000000	104.000000	3.000000	1.000000	709.000000	
22.000000	237.000000	109.000000	2.000000	105.000000	2.000000	1.000000	567.000000	
23.000000	292.000000	36.000000	1.000000	36.000000	3.000000	1.000000	910.000000	
24.000000	487.000000	103.000000	2.000000	102.000000	3.000000	1.000000	764.000000	
25.000000	62.000000	62.000000	1.000000	62.000000	1.000000	1.000000	602.000000	
26.000000	126.000000	126.000000	2.000000	126.000000	1.000000	1.000000	547.000000	
27.000000	375.000000	119.000000	2.000000	119.000000	3.000000	1.000000	680.000000	
28.000000	236.000000	108.000000	2.000000	111.000000	2.000000	1.000000	513.000000	
29.000000	376.000000	120.000000	2.000000	120.000000	3.000000	1.000000	661.000000	
30.000000	433.000000	49.000000	1.000000	50.000000	3.000000	1.000000	918.000000	
31.000000	289.000000	33.000000	1.000000	33.000000	3.000000	1.000000	836.000000	
32.000000	436.000000	52.000000	1.000000	51.000000	3.000000	1.000000	775.000000	
33.000000	239.000000	111.000000	2.000000	108.000000	2.000000	1.000000	492.000000	
34.000000	176.000000	48.000000	1.000000	47.000000	2.000000	1.000000	722.000000	
35.000000	235.000000	107.000000	2.000000	106.000000	2.000000	1.000000	891.000000	
36.000000	124.000000	124.000000	2.000000	124.000000	1.000000	1.000000	619.000000	
37.000000	173.000000	45.000000	1.000000	41.000000	2.000000	1.000000	732.000000	
38.000000	233.000000	105.000000	2.000000	110.000000	2.000000	1.000000	855.000000	
39.000000	486.000000	102.000000	2.000000	101.000000	3.000000	1.000000	709.000000	
40.000000	498.000000	114.000000	2.000000	113.000000	3.000000	0.000000	1000.000000	
41.000000	234.000000	106.000000	2.000000	112.000000	2.000000	1.000000	777.000000	
42.000000	421.000000	37.000000	1.000000	40.000000	3.000000	1.000000	745.000000	
43.000000	309.000000	53.000000	1.000000	53.000000	3.000000	1.000000	821.000000	
44.000000	169.000000	41.000000	1.000000	46.000000	2.000000	1.000000	496.000000	
45.000000	500.000000	116.000000	2.000000	115.000000	3.000000	1.000000	660.000000	
46.000000	238.000000	110.000000	2.000000	109.000000	2.000000	1.000000	453.000000	
47.000000	240.000000	112.000000	2.000000	107.000000	2.000000	1.000000	492.000000	
48.000000	356.000000	100.000000	2.000000	100.000000	3.000000	1.000000	655.000000	
49.000000	488.000000	104.000000	2.000000	103.000000	3.000000	1.000000	593.000000	
50.000000	175.000000	47.000000	1.000000	43.000000	2.000000	1.000000	460.000000	
51.000000	497.000000	113.000000	2.000000	116.000000	3.000000	1.000000	601.000000	
52.000000	374.000000	118.000000	2.000000	118.000000	3.000000	2.000000	803.000000	
53.000000	422.000000	38.000000	1.000000	39.000000	3.000000	1.000000	878.000000	
54.000000	311.000000	55.000000	1.000000	55.000000	3.000000	2.000000	476.000000	
55.000000	125.000000	125.000000	2.000000	125.000000	1.000000	1.000000	466.000000	
56.000000	63.000000	63.000000	1.000000	63.000000	1.000000	0.000000	1001.000000	
57.000000	312.000000	56.000000	1.000000	56.000000	3.000000	2.000000	599.000000	
58.000000	128.000000	128.000000	2.000000	128.000000	1.000000	1.000000	499.000000	
59.000000	435.000000	51.000000	1.000000	52.000000	3.000000	1.000000	674.000000	
60.000000	172.000000	44.000000	1.000000	45.000000	2.000000	1.000000	600.000000	
61.000000	59.000000	59.000000	1.000000	59.000000	1.000000	1.000000	663.000000	
62.000000	499.000000	115.000000	2.000000	114.000000	3.000000	1.000000	701.000000	
63.000000	122.000000	122.000000	2.000000	122.000000	1.000000	1.000000	401.000000	
64.000000	174.000000	46.000000	1.000000	42.000000	2.000000	1.000000	512.000000	
65.000000	98.000000	98.000000	2.000000	98.000000	1.000000	1.000000	451.000000	
66.000000	491.000000	107.000000	2.000000	105.000000	3.000000	1.000000	653.000000	
67.000000	180.000000	52.000000	1.000000	54.000000	2.000000	1.000000	571.000000	
68.000000	97.000000	97.000000	2.000000	97.000000	1.000000	1.000000	481.000000	
69.000000	313.000000	57.000000	1.000000	57.000000	3.000000	1.000000	700.000000	
70.000000	37.000000	37.000000	1.000000	37.000000	1.000000	1.000000	463.000000	
71.000000	99.000000	99.000000	2.000000	99.000000	1.000000	1.000000	494.000000	
72.000000	39.000000	39.000000	1.000000	39.000000	1.000000	1.000000	507.000000	
73.000000	104.000000	104.000000	2.000000	104.000000	1.000000	1.000000	576.000000	
74.000000	314.000000	58.000000	1.000000	58.000000	3.000000	1.000000	714.000000	
75.000000	244.000000	116.000000	2.000000	114.000000	2.000000	1.000000	537.000000	
76.000000	366.000000	110.000000	2.000000	110.000000	3.000000	1.000000	629.000000	
77.000000	301.000000	45.000000	1.000000	45.000000	3.000000	1.000000	707.000000	
78.000000	245.000000	117.000000	2.000000	118.000000	2.000000	1.000000	896.000000	
79.000000	425.000000	41.000000	1.000000	42.000000	3.000000	2.000000	584.000000	
80.000000	302.000000	46.000000	1.000000	46.000000	3.000000	1.000000	912.000000	
81.000000	243.000000	115.000000	2.000000	116.000000	2.000000	1.000000	590.000000	
82.000000	447.000000	63.000000	1.000000	61.000000	3.000000	1.000000	625.000000	
83.000000	34.000000	34.000000	1.000000	34.000000	1.000000	1.000000	535.000000	
84.000000	178.000000	50.000000	1.000000	52.000000	2.000000	1.000000	748.000000	
85.000000	378.000000	122.000000	2.000000	122.000000	3.000000	0.000000	1000.000000	
86.000000	247.000000	119.000000	2.000000	120.000000	2.000000	2.000000	578.000000	
87.000000	38.000000	38.000000	1.000000	38.000000	1.000000	1.000000	507.000000	
88.000000	509.000000	125.000000	2.000000	126.000000	3.000000	1.000000	610.000000	
89.000000	33.000000	33.000000	1.000000	33.000000	1.000000	1.000000	747.000000	
90.000000	380.000000	124.000000	2.000000	124.000000	3.000000	2.000000	411.000000	
91.000000	428.000000	44.000000	1.000000	41.000000	3.000000	1.000000	706.000000	
92.000000	102.000000	102.000000	2.000000	102.000000	1.000000	1.000000	591.000000	
93.000000	367.000000	111.000000	2.000000	111.000000	3.000000	1.000000	543.000000	
94.000000	248.000000	120.000000	2.000000	117.000000	2.000000	1.000000	562.000000	
95.000000	103.000000	103.000000	2.000000	103.000000	1.000000	1.000000	604.000000	
96.000000	179.000000	51.000000	1.000000	49.000000	2.000000	1.000000	577.000000	
97.000000	427.000000	43.000000	1.000000	44.000000	3.000000	1.000000	676.000000	
98.000000	379.000000	123.000000	2.000000	123.000000	3.000000	1.000000	734.000000	
99.000000	448.000000	64.000000	1.000000	62.000000	3.000000	1.000000	854.000000	
100.000000	100.000000	100.000000	2.000000	100.000000	1.000000	1.000000	506.000000	
101.000000	303.000000	47.000000	1.000000	47.000000	3.000000	2.000000	517.000000	
102.000000	242.000000	114.000000	2.000000	113.000000	2.000000	1.000000	623.000000	
103.000000	182.000000	54.000000	1.000000	53.000000	2.000000	1.000000	516.000000	
104.000000	365.000000	109.000000	2.000000	109.000000	3.000000	1.000000	627.000000	
105.000000	489.000000	105.000000	2.000000	106.000000	3.000000	1.000000	590.000000	
106.000000	40.000000	40.000000	1.000000	40.000000	1.000000	1.000000	517.000000	
107.000000	492.000000	108.000000	2.000000	107.000000	3.000000	1.000000	580.000000	
108.000000	377.000000	121.000000	2.000000	121.000000	3.000000	1.000000	613.000000	
109.000000	446.000000	62.000000	1.000000	63.000000	3.000000	1.000000	848.000000	
110.000000	315.000000	59.000000	1.000000	59.000000	3.000000	2.000000	569.000000	
111.000000	241.000000	113.000000	2.000000	119.000000	2.000000	1.000000	556.000000	
112.000000	246.000000	118.000000	2.000000	115.000000	2.000000	1.000000	536.000000	
113.000000	426.000000	42.000000	1.000000	43.000000	3.000000	1.000000	737.000000	
114.000000	101.000000	101.000000	2.000000	101.000000	1.000000	1.000000	598.000000	
115.000000	304.000000	48.000000	1.000000	48.000000	3.000000	1.000000	938.000000	
116.000000	368.000000	112.000000	2.000000	112.000000	3.000000	1.000000	642.000000	
117.000000	181.000000	53.000000	1.000000	56.000000	2.000000	1.000000	626.000000	
118.000000	510.000000	126.000000	2.000000	127.000000	3.000000	1.000000	595.000000	
119.000000	511.000000	127.000000	2.000000	128.000000	3.000000	1.000000	639.000000	
120.000000	316.000000	60.000000	1.000000	60.000000	3.000000	1.000000	808.000000	
121.000000	184.000000	56.000000	1.000000	55.000000	2.000000	1.000000	525.000000	
122.000000	183.000000	55.000000	1.000000	50.000000	2.000000	1.000000	510.000000	
123.000000	177.000000	49.000000	1.000000	51.000000	2.000000	1.000000	588.000000	
124.000000	445.000000	61.000000	1.000000	64.000000	3.000000	1.000000	756.000000	
125.000000	490.000000	106.000000	2.000000	108.000000	3.000000	1.000000	716.000000	
126.000000	512.000000	128.000000	2.000000	125.000000	3.000000	1.000000	585.000000	
127.000000	36.000000	36.000000	1.000000	36.000000	1.000000	1.000000	578.000000	
128.000000	35.000000	35.000000	1.000000	35.000000	1.000000	1.000000	863.000000	
129.000000	483.000000	99.000000	2.000000	97.000000	3.000000	1.000000	713.000000	
130.000000	357.000000	101.000000	2.000000	101.000000	3.000000	1.000000	620.000000	
131.000000	253.000000	125.000000	2.000000	122.000000	2.000000	1.000000	425.000000	
132.000000	108.000000	108.000000	2.000000	108.000000	1.000000	1.000000	485.000000	
133.000000	504.000000	120.000000	2.000000	117.000000	3.000000	0.000000	1000.000000	
134.000000	358.000000	102.000000	2.000000	102.000000	3.000000	1.000000	621.000000	
135.000000	419.000000	35.000000	1.000000	36.000000	3.000000	2.000000	386.000000	
136.000000	437.000000	53.000000	1.000000	55.000000	3.000000	1.000000	561.000000	
137.000000	186.000000	58.000000	1.000000	59.000000	2.000000	1.000000	621.000000	
138.000000	47.000000	47.000000	1.000000	47.000000	1.000000	1.000000	494.000000	
139.000000	112.000000	112.000000	2.000000	112.000000	1.000000	1.000000	435.000000	
140.000000	250.000000	122.000000	2.000000	128.000000	2.000000	1.000000	558.000000	
141.000000	482.000000	98.000000	2.000000	99.000000	3.000000	1.000000	553.000000	
142.000000	189.000000	61.000000	1.000000	64.000000	2.000000	1.000000	395.000000	
143.000000	439.000000	55.000000	1.000000	56.000000	3.000000	1.000000	627.000000	
144.000000	187.000000	59.000000	1.000000	63.000000	2.000000	1.000000	800.000000	
145.000000	255.000000	127.000000	2.000000	125.000000	2.000000	1.000000	630.000000	
146.000000	43.000000	43.000000	1.000000	43.000000	1.000000	1.000000	546.000000	
147.000000	372.000000	116.000000	2.000000	116.000000	3.000000	1.000000	576.000000	
148.000000	293.000000	37.000000	1.000000	37.000000	3.000000	1.000000	498.000000	
149.000000	296.000000	40.000000	1.000000	40.000000	3.000000	2.000000	561.000000	
150.000000	46.000000	46.000000	1.000000	46.000000	1.000000	1.000000	528.000000	
151.000000	501.000000	117.000000	2.000000	118.000000	3.000000	1.000000	485.000000	
152.000000	254.000000	126.000000	2.000000	121.000000	2.000000	1.000000	391.000000	
153.000000	256.000000	128.000000	2.000000	123.000000	2.000000	1.000000	359.000000	
154.000000	111.000000	111.000000	2.000000	111.000000	1.000000	1.000000	563.000000	
155.000000	440.000000	56.000000	1.000000	54.000000	3.000000	2.000000	742.000000	
156.000000	360.000000	104.000000	2.000000	104.000000	3.000000	2.000000	458.000000	
157.000000	190.000000	62.000000	1.000000	58.000000	2.000000	1.000000	687.000000	
158.000000	251.000000	123.000000	2.000000	127.000000	2.000000	1.000000	642.000000	
159.000000	107.000000	107.000000	2.000000	107.000000	1.000000	1.000000	499.000000	
160.000000	185.000000	57.000000	1.000000	60.000000	2.000000	1.000000	491.000000	
161.000000	45.000000	45.000000	1.000000	45.000000	1.000000	1.000000	484.000000	
162.000000	41.000000	41.000000	1.000000	41.000000	1.000000	1.000000	475.000000	
163.000000	369.000000	113.000000	2.000000	113.000000	3.000000	1.000000	711.000000	
164.000000	191.000000	63.000000	1.000000	61.000000	2.000000	1.000000	384.000000	
165.000000	109.000000	109.000000	2.000000	109.000000	1.000000	1.000000	495.000000	
166.000000	48.000000	48.000000	1.000000	48.000000	1.000000	1.000000	462.000000	
167.000000	306.000000	50.000000	1.000000	50.000000	3.000000	1.000000	696.000000	
168.000000	249.000000	121.000000	2.000000	124.000000	2.000000	1.000000	517.000000	
169.000000	42.000000	42.000000	1.000000	42.000000	1.000000	1.000000	473.000000	
170.000000	294.000000	38.000000	1.000000	38.000000	3.000000	2.000000	558.000000	
171.000000	305.000000	49.000000	1.000000	49.000000	3.000000	1.000000	886.000000	
172.000000	417.000000	33.000000	1.000000	35.000000	3.000000	1.000000	725.000000	
173.000000	503.000000	119.000000	2.000000	120.000000	3.000000	1.000000	671.000000	
174.000000	192.000000	64.000000	1.000000	57.000000	2.000000	1.000000	536.000000	
175.000000	252.000000	124.000000	2.000000	126.000000	2.000000	1.000000	448.000000	
176.000000	481.000000	97.000000	2.000000	100.000000	3.000000	1.000000	570.000000	
177.000000	44.000000	44.000000	1.000000	44.000000	1.000000	1.000000	521.000000	
178.000000	418.000000	34.000000	1.000000	33.000000	3.000000	2.000000	543.000000	
179.000000	188.000000	60.000000	1.000000	62.000000	2.000000	1.000000	521.000000	
180.000000	106.000000	106.000000	2.000000	106.000000	1.000000	1.000000	579.000000	
181.000000	438.000000	54.000000	1.000000	53.000000	3.000000	1.000000	744.000000	
182.000000	502.000000	118.000000	2.000000	119.000000	3.000000	1.000000	693.000000	
183.000000	359.000000	103.000000	2.000000	103.000000	3.000000	1.000000	653.000000	
184.000000	307.000000	51.000000	1.000000	51.000000	3.000000	1.000000	578.000000	
185.000000	110.000000	110.000000	2.000000	110.000000	1.000000	1.000000	555.000000	
186.000000	370.000000	114.000000	2.000000	114.000000	3.000000	1.000000	727.000000	
187.000000	295.000000	39.000000	1.000000	39.000000	3.000000	1.000000	740.000000	
188.000000	308.000000	52.000000	1.000000	52.000000	3.000000	1.000000	713.000000	
189.000000	371.000000	115.000000	2.000000	115.000000	3.000000	1.000000	632.000000	
190.000000	484.000000	100.000000	2.000000	98.000000	3.000000	1.000000	585.000000	
191.000000	420.000000	36.000000	1.000000	34.000000	3.000000	1.000000	622.000000	
192.000000	105.000000	105.000000	2.000000	105.000000	1.000000	1.000000	588.000000	
193.000000	114.000000	114.000000	2.000000	114.000000	1.000000	1.000000	481.000000	
194.000000	228.000000	100.000000	2.000000	99.000000	2.000000	1.000000	588.000000	
195.000000	432.000000	48.000000	1.000000	46.000000	3.000000	2.000000	562.000000	
196.000000	53.000000	53.000000	1.000000	53.000000	1.000000	1.000000	572.000000	
197.000000	166.000000	38.000000	1.000000	37.000000	2.000000	1.000000	504.000000	
198.000000	56.000000	56.000000	1.000000	56.000000	1.000000	1.000000	494.000000	
199.000000	161.000000	33.000000	1.000000	34.000000	2.000000	1.000000	524.000000	
200.000000	118.000000	118.000000	2.000000	118.000000	1.000000	1.000000	523.000000	
201.000000	319.000000	63.000000	1.000000	63.000000	3.000000	1.000000	616.000000	
202.000000	508.000000	124.000000	2.000000	122.000000	3.000000	1.000000	767.000000	
203.000000	113.000000	113.000000	2.000000	113.000000	1.000000	1.000000	485.000000	
204.000000	442.000000	58.000000	1.000000	60.000000	3.000000	1.000000	993.000000	
205.000000	505.000000	121.000000	2.000000	124.000000	3.000000	1.000000	819.000000	
206.000000	50.000000	50.000000	1.000000	50.000000	1.000000	1.000000	551.000000	
207.000000	163.000000	35.000000	1.000000	39.000000	2.000000	1.000000	513.000000	
208.000000	231.000000	103.000000	2.000000	98.000000	2.000000	1.000000	709.000000	
209.000000	52.000000	52.000000	1.000000	52.000000	1.000000	1.000000	575.000000	
210.000000	298.000000	42.000000	1.000000	42.000000	3.000000	2.000000	608.000000	
211.000000	361.000000	105.000000	2.000000	105.000000	3.000000	1.000000	680.000000	
212.000000	119.000000	119.000000	2.000000	119.000000	1.000000	1.000000	545.000000	
213.000000	120.000000	120.000000	2.000000	120.000000	1.000000	1.000000	442.000000	
214.000000	49.000000	49.000000	1.000000	49.000000	1.000000	1.000000	556.000000	
215.000000	115.000000	115.000000	2.000000	115.000000	1.000000	1.000000	564.000000	
216.000000	318.000000	62.000000	1.000000	62.000000	3.000000	2.000000	623.000000	
217.000000	51.000000	51.000000	1.000000	51.000000	1.000000	1.000000	478.000000	
218.000000	493.000000	109.000000	2.000000	111.000000	3.000000	1.000000	533.000000	
219.000000	443.000000	59.000000	1.000000	57.000000	3.000000	1.000000	661.000000	
220.000000	300.000000	44.000000	1.000000	44.000000	3.000000	1.000000	583.000000	
221.000000	320.000000	64.000000	1.000000	64.000000	3.000000	1.000000	609.000000	
222.000000	430.000000	46.000000	1.000000	45.000000	3.000000	1.000000	578.000000	
223.000000	381.000000	125.000000	2.000000	125.000000	3.000000	1.000000	519.000000	
224.000000	232.000000	104.000000	2.000000	97.000000	2.000000	1.000000	531.000000	
225.000000	168.000000	40.000000	1.000000	36.000000	2.000000	1.000000	620.000000	
226.000000	384.000000	128.000000	2.000000	128.000000	3.000000	1.000000	518.000000	
227.000000	54.000000	54.000000	1.000000	54.000000	1.000000	1.000000	465.000000	
228.000000	230.000000	102.000000	2.000000	101.000000	2.000000	1.000000	493.000000	
229.000000	226.000000	98.000000	2.000000	102.000000	2.000000	2.000000	513.000000	
230.000000	444.000000	60.000000	1.000000	59.000000	3.000000	2.000000	474.000000	
231.000000	162.000000	34.000000	1.000000	33.000000	2.000000	1.000000	480.000000	
232.000000	362.000000	106.000000	2.000000	106.000000	3.000000	1.000000	787.000000	
233.000000	364.000000	108.000000	2.000000	108.000000	3.000000	2.000000	595.000000	
234.000000	494.000000	110.000000	2.000000	109.000000	3.000000	1.000000	601.000000	
235.000000	116.000000	116.000000	2.000000	116.000000	1.000000	1.000000	850.000000	
236.000000	225.000000	97.000000	2.000000	100.000000	2.000000	1.000000	650.000000	
237.000000	117.000000	117.000000	2.000000	117.000000	1.000000	1.000000	449.000000	
238.000000	441.000000	57.000000	1.000000	58.000000	3.000000	1.000000	641.000000	
239.000000	431.000000	47.000000	1.000000	48.000000	3.000000	0.000000	1000.000000	
240.000000	297.000000	41.000000	1.000000	41.000000	3.000000	2.000000	470.000000	
241.000000	227.000000	99.000000	2.000000	103.000000	2.000000	1.000000	559.000000	
242.000000	165.000000	37.000000	1.000000	35.000000	2.000000	1.000000	461.000000	
243.000000	507.000000	123.000000	2.000000	121.000000	3.000000	1.000000	579.000000	
244.000000	167.000000	39.000000	1.000000	38.000000	2.000000	1.000000	525.000000	
245.000000	164.000000	36.000000	1.000000	40.000000	2.000000	1.000000	503.000000	
246.000000	383.000000	127.000000	2.000000	127.000000	3.000000	1.000000	594.000000	
247.000000	299.000000	43.000000	1.000000	43.000000	3.000000	2.000000	449.000000	
248.000000	229.000000	101.000000	2.000000	104.000000	2.000000	1.000000	628.000000	
249.000000	496.000000	112.000000	2.000000	110.000000	3.000000	1.000000	559.000000	
250.000000	317.000000	61.000000	1.000000	61.000000	3.000000	1.000000	735.000000	
251.000000	495.000000	111.000000	2.000000	112.000000	3.000000	1.000000	616.000000	
252.000000	429.000000	45.000000	1.000000	47.000000	3.000000	1.000000	818.000000	
253.000000	363.000000	107.000000	2.000000	107.000000	3.000000	1.000000	614.000000	
254.000000	506.000000	122.000000	2.000000	123.000000	3.000000	1.000000	784.000000	
255.000000	382.000000	126.000000	2.000000	126.000000	3.000000	1.000000	764.000000	
256.000000	55.000000	55.000000	1.000000	55.000000	1.000000	1.000000	581.000000	
