# Supplementary material for: Learning Word Meanings: Overnight Integration and Study Modality Effects
Source: PLoS One. 2015 May 19;10(5):e0124926. doi: 10.1371/journal.pone.0124926 (PMC4437978; doi:10.1371/journal.pone.0124926)
Supplement: S1 Dataset — (ZIP) [file pone.0124926.s001.zip › subj07/log_subj07_MeaningRecall_Day2.txt]

% Frauke van der Ven
% Behavioural Science Institute; Learning and Plasticity: f.vanderven@pwo.ru.nl
% Donders Institute for Brain, Cognition and Behaviour; Centre for Cognitive Neuroimaging: frauke.vanderven@donders.ru.nl
% Radboud University Nijmegen

% Meaning recall test

% Subject: subj07 (at the PC)
% Day: 2
% Modality = w
% Side Word = l

% Trial number	% Prime number	% NovelKnown = familiarity of prime as expected by researchers: 1 = novel; 2 = known	% Knowledge of meaning = familiarity of prime as responded by participant: known = meaning known; not known = meaning unknown  	% Accuracy: 1 = meaning is known; 2 = meaning is unknown	
1.000000	72.000000	2.000000	known	1.000000	
2.000000	38.000000	1.000000	not known	2.000000	
3.000000	60.000000	1.000000	not known	2.000000	
4.000000	81.000000	2.000000	known	1.000000	
5.000000	84.000000	2.000000	known	1.000000	
6.000000	83.000000	2.000000	known	1.000000	
7.000000	61.000000	1.000000	known	1.000000	
8.000000	35.000000	1.000000	not known	2.000000	
9.000000	89.000000	2.000000	known	1.000000	
10.000000	86.000000	2.000000	known	1.000000	
11.000000	67.000000	2.000000	known	1.000000	
12.000000	85.000000	2.000000	known	1.000000	
13.000000	47.000000	1.000000	known	1.000000	
14.000000	50.000000	1.000000	not known	2.000000	
15.000000	58.000000	1.000000	not known	2.000000	
16.000000	69.000000	2.000000	known	1.000000	
17.000000	33.000000	1.000000	not known	2.000000	
18.000000	56.000000	1.000000	known	1.000000	
19.000000	39.000000	1.000000	known	1.000000	
20.000000	42.000000	1.000000	not known	2.000000	
21.000000	74.000000	2.000000	known	1.000000	
22.000000	76.000000	2.000000	known	1.000000	
23.000000	59.000000	1.000000	known	1.000000	
24.000000	45.000000	1.000000	not known	2.000000	
25.000000	94.000000	2.000000	known	1.000000	
26.000000	43.000000	1.000000	not known	2.000000	
27.000000	46.000000	1.000000	not known	2.000000	
28.000000	41.000000	1.000000	known	1.000000	
29.000000	48.000000	1.000000	not known	2.000000	
30.000000	36.000000	1.000000	known	1.000000	
31.000000	64.000000	1.000000	not known	2.000000	
32.000000	55.000000	1.000000	not known	2.000000	
33.000000	40.000000	1.000000	not known	2.000000	
34.000000	95.000000	2.000000	known	1.000000	
35.000000	93.000000	2.000000	known	1.000000	
36.000000	73.000000	2.000000	known	1.000000	
37.000000	75.000000	2.000000	known	1.000000	
38.000000	62.000000	1.000000	not known	2.000000	
39.000000	70.000000	2.000000	known	1.000000	
40.000000	34.000000	1.000000	known	1.000000	
41.000000	92.000000	2.000000	known	1.000000	
42.000000	77.000000	2.000000	known	1.000000	
43.000000	82.000000	2.000000	known	1.000000	
44.000000	37.000000	1.000000	not known	2.000000	
45.000000	54.000000	1.000000	not known	2.000000	
46.000000	80.000000	2.000000	known	1.000000	
47.000000	65.000000	2.000000	known	1.000000	
48.000000	68.000000	2.000000	known	1.000000	
49.000000	87.000000	2.000000	known	1.000000	
50.000000	53.000000	1.000000	not known	2.000000	
51.000000	91.000000	2.000000	known	1.000000	
52.000000	57.000000	1.000000	not known	2.000000	
53.000000	52.000000	1.000000	not known	2.000000	
54.000000	79.000000	2.000000	known	1.000000	
55.000000	51.000000	1.000000	known	1.000000	
56.000000	78.000000	2.000000	known	1.000000	
57.000000	88.000000	2.000000	known	1.000000	
58.000000	63.000000	1.000000	not known	2.000000	
59.000000	90.000000	2.000000	known	1.000000	
60.000000	49.000000	1.000000	not known	2.000000	
61.000000	71.000000	2.000000	known	1.000000	
62.000000	44.000000	1.000000	known	1.000000	
63.000000	66.000000	2.000000	known	1.000000	
64.000000	96.000000	2.000000	known	1.000000	
