# Supplementary material for: Learning Word Meanings: Overnight Integration and Study Modality Effects
Source: PLoS One. 2015 May 19;10(5):e0124926. doi: 10.1371/journal.pone.0124926 (PMC4437978; doi:10.1371/journal.pone.0124926)
Supplement: S1 Dataset — (ZIP) [file pone.0124926.s001.zip › subj11/log_subj11_pLDT_Day2.txt]

% Frauke van der Ven
% Behavioural Science Institute; Learning and Plasticity: f.vanderven@pwo.ru.nl
% Donders Institute for Brain, Cognition and Behaviour; Centre for Cognitive Neuroimaging: frauke.vanderven@donders.ru.nl
% Radboud University Nijmegen

% Primed Lexical Decision Task

% Subject: subj11 (at the PC)
% Day: 2
% Modality = w
% Side Word = r
% t-test lists day 1 = 3
% t-test lists day 2 = 4
% clarification t-test lists: (1 = list 1 + 3); (2 = list 2 + 4); (3 = list 1 + 4); (4 = list 2 + 3)
% Randomnisation list = 4

% Trial number	% Word pair number	% Prime number	% NovelKnown = familiarity of prime as expected by researchers: 1 = novel; 2 = known	% Target number  	% Prime-target relation 1: 1 = related; 2 = unrelated; 3 = pseudoword	% Accuracy: 1 = correct; 2 = incorrect; 0 = miss	% RT = reaction time (in ms)	
1.000000	307.000000	51.000000	1.000000	51.000000	3.000000	1.000000	481.000000	
2.000000	296.000000	40.000000	1.000000	40.000000	3.000000	1.000000	401.000000	
3.000000	224.000000	96.000000	2.000000	89.000000	2.000000	1.000000	452.000000	
4.000000	437.000000	53.000000	1.000000	55.000000	3.000000	1.000000	372.000000	
5.000000	186.000000	58.000000	1.000000	59.000000	2.000000	1.000000	475.000000	
6.000000	338.000000	82.000000	2.000000	82.000000	3.000000	1.000000	650.000000	
7.000000	76.000000	76.000000	2.000000	76.000000	1.000000	1.000000	406.000000	
8.000000	440.000000	56.000000	1.000000	54.000000	3.000000	1.000000	449.000000	
9.000000	46.000000	46.000000	1.000000	46.000000	1.000000	2.000000	393.000000	
10.000000	220.000000	92.000000	2.000000	94.000000	2.000000	2.000000	549.000000	
11.000000	417.000000	33.000000	1.000000	35.000000	3.000000	1.000000	457.000000	
12.000000	42.000000	42.000000	1.000000	42.000000	1.000000	1.000000	366.000000	
13.000000	217.000000	89.000000	2.000000	90.000000	2.000000	1.000000	387.000000	
14.000000	223.000000	95.000000	2.000000	93.000000	2.000000	1.000000	457.000000	
15.000000	306.000000	50.000000	1.000000	50.000000	3.000000	1.000000	439.000000	
16.000000	192.000000	64.000000	1.000000	57.000000	2.000000	1.000000	437.000000	
17.000000	308.000000	52.000000	1.000000	52.000000	3.000000	1.000000	552.000000	
18.000000	339.000000	83.000000	2.000000	83.000000	3.000000	1.000000	469.000000	
19.000000	188.000000	60.000000	1.000000	62.000000	2.000000	1.000000	431.000000	
20.000000	470.000000	86.000000	2.000000	85.000000	3.000000	1.000000	458.000000	
21.000000	327.000000	71.000000	2.000000	71.000000	3.000000	1.000000	610.000000	
22.000000	219.000000	91.000000	2.000000	96.000000	2.000000	1.000000	646.000000	
23.000000	472.000000	88.000000	2.000000	87.000000	3.000000	2.000000	475.000000	
24.000000	190.000000	62.000000	1.000000	58.000000	2.000000	1.000000	423.000000	
25.000000	191.000000	63.000000	1.000000	61.000000	2.000000	1.000000	486.000000	
26.000000	451.000000	67.000000	2.000000	65.000000	3.000000	1.000000	464.000000	
27.000000	78.000000	78.000000	2.000000	78.000000	1.000000	1.000000	465.000000	
28.000000	294.000000	38.000000	1.000000	38.000000	3.000000	1.000000	902.000000	
29.000000	74.000000	74.000000	2.000000	74.000000	1.000000	1.000000	802.000000	
30.000000	452.000000	68.000000	2.000000	66.000000	3.000000	1.000000	557.000000	
31.000000	418.000000	34.000000	1.000000	33.000000	3.000000	1.000000	631.000000	
32.000000	340.000000	84.000000	2.000000	84.000000	3.000000	1.000000	534.000000	
33.000000	185.000000	57.000000	1.000000	60.000000	2.000000	1.000000	572.000000	
34.000000	469.000000	85.000000	2.000000	88.000000	3.000000	1.000000	649.000000	
35.000000	45.000000	45.000000	1.000000	45.000000	1.000000	1.000000	416.000000	
36.000000	73.000000	73.000000	2.000000	73.000000	1.000000	1.000000	406.000000	
37.000000	222.000000	94.000000	2.000000	95.000000	2.000000	1.000000	459.000000	
38.000000	218.000000	90.000000	2.000000	91.000000	2.000000	1.000000	503.000000	
39.000000	295.000000	39.000000	1.000000	39.000000	3.000000	1.000000	453.000000	
40.000000	326.000000	70.000000	2.000000	70.000000	3.000000	1.000000	459.000000	
41.000000	438.000000	54.000000	1.000000	53.000000	3.000000	1.000000	499.000000	
42.000000	189.000000	61.000000	1.000000	64.000000	2.000000	1.000000	440.000000	
43.000000	439.000000	55.000000	1.000000	56.000000	3.000000	1.000000	451.000000	
44.000000	75.000000	75.000000	2.000000	75.000000	1.000000	1.000000	417.000000	
45.000000	328.000000	72.000000	2.000000	72.000000	3.000000	1.000000	490.000000	
46.000000	43.000000	43.000000	1.000000	43.000000	1.000000	1.000000	445.000000	
47.000000	420.000000	36.000000	1.000000	34.000000	3.000000	1.000000	685.000000	
48.000000	337.000000	81.000000	2.000000	81.000000	3.000000	1.000000	491.000000	
49.000000	79.000000	79.000000	2.000000	79.000000	1.000000	1.000000	395.000000	
50.000000	419.000000	35.000000	1.000000	36.000000	3.000000	1.000000	540.000000	
51.000000	325.000000	69.000000	2.000000	69.000000	3.000000	1.000000	492.000000	
52.000000	305.000000	49.000000	1.000000	49.000000	3.000000	1.000000	581.000000	
53.000000	293.000000	37.000000	1.000000	37.000000	3.000000	1.000000	480.000000	
54.000000	48.000000	48.000000	1.000000	48.000000	1.000000	1.000000	444.000000	
55.000000	221.000000	93.000000	2.000000	92.000000	2.000000	1.000000	397.000000	
56.000000	41.000000	41.000000	1.000000	41.000000	1.000000	2.000000	388.000000	
57.000000	187.000000	59.000000	1.000000	63.000000	2.000000	2.000000	422.000000	
58.000000	44.000000	44.000000	1.000000	44.000000	1.000000	1.000000	384.000000	
59.000000	77.000000	77.000000	2.000000	77.000000	1.000000	1.000000	388.000000	
60.000000	449.000000	65.000000	2.000000	67.000000	3.000000	1.000000	452.000000	
61.000000	80.000000	80.000000	2.000000	80.000000	1.000000	1.000000	432.000000	
62.000000	471.000000	87.000000	2.000000	86.000000	3.000000	1.000000	535.000000	
63.000000	47.000000	47.000000	1.000000	47.000000	1.000000	1.000000	587.000000	
64.000000	450.000000	66.000000	2.000000	68.000000	3.000000	1.000000	489.000000	
65.000000	443.000000	59.000000	1.000000	57.000000	3.000000	1.000000	585.000000	
66.000000	193.000000	65.000000	2.000000	68.000000	2.000000	1.000000	589.000000	
67.000000	461.000000	77.000000	2.000000	78.000000	3.000000	1.000000	785.000000	
68.000000	166.000000	38.000000	1.000000	37.000000	2.000000	1.000000	441.000000	
69.000000	55.000000	55.000000	1.000000	55.000000	1.000000	1.000000	494.000000	
70.000000	52.000000	52.000000	1.000000	52.000000	1.000000	1.000000	487.000000	
71.000000	86.000000	86.000000	2.000000	86.000000	1.000000	1.000000	474.000000	
72.000000	200.000000	72.000000	2.000000	67.000000	2.000000	1.000000	617.000000	
73.000000	320.000000	64.000000	1.000000	64.000000	3.000000	1.000000	561.000000	
74.000000	199.000000	71.000000	2.000000	66.000000	2.000000	1.000000	398.000000	
75.000000	81.000000	81.000000	2.000000	81.000000	1.000000	1.000000	348.000000	
76.000000	197.000000	69.000000	2.000000	70.000000	2.000000	1.000000	367.000000	
77.000000	332.000000	76.000000	2.000000	76.000000	3.000000	1.000000	532.000000	
78.000000	51.000000	51.000000	1.000000	51.000000	1.000000	1.000000	435.000000	
79.000000	82.000000	82.000000	2.000000	82.000000	1.000000	1.000000	468.000000	
80.000000	331.000000	75.000000	2.000000	75.000000	3.000000	1.000000	515.000000	
81.000000	54.000000	54.000000	1.000000	54.000000	1.000000	1.000000	416.000000	
82.000000	162.000000	34.000000	1.000000	33.000000	2.000000	1.000000	429.000000	
83.000000	297.000000	41.000000	1.000000	41.000000	3.000000	1.000000	530.000000	
84.000000	300.000000	44.000000	1.000000	44.000000	3.000000	1.000000	563.000000	
85.000000	56.000000	56.000000	1.000000	56.000000	1.000000	2.000000	457.000000	
86.000000	49.000000	49.000000	1.000000	49.000000	1.000000	2.000000	461.000000	
87.000000	196.000000	68.000000	2.000000	69.000000	2.000000	1.000000	464.000000	
88.000000	299.000000	43.000000	1.000000	43.000000	3.000000	1.000000	606.000000	
89.000000	165.000000	37.000000	1.000000	35.000000	2.000000	1.000000	413.000000	
90.000000	429.000000	45.000000	1.000000	47.000000	3.000000	1.000000	769.000000	
91.000000	298.000000	42.000000	1.000000	42.000000	3.000000	1.000000	760.000000	
92.000000	473.000000	89.000000	2.000000	91.000000	3.000000	1.000000	526.000000	
93.000000	330.000000	74.000000	2.000000	74.000000	3.000000	1.000000	528.000000	
94.000000	319.000000	63.000000	1.000000	63.000000	3.000000	1.000000	521.000000	
95.000000	430.000000	46.000000	1.000000	45.000000	3.000000	1.000000	646.000000	
96.000000	194.000000	66.000000	2.000000	65.000000	2.000000	2.000000	444.000000	
97.000000	198.000000	70.000000	2.000000	72.000000	2.000000	1.000000	435.000000	
98.000000	85.000000	85.000000	2.000000	85.000000	1.000000	1.000000	423.000000	
99.000000	463.000000	79.000000	2.000000	80.000000	3.000000	1.000000	567.000000	
100.000000	318.000000	62.000000	1.000000	62.000000	3.000000	1.000000	471.000000	
101.000000	83.000000	83.000000	2.000000	83.000000	1.000000	1.000000	765.000000	
102.000000	442.000000	58.000000	1.000000	60.000000	3.000000	1.000000	598.000000	
103.000000	475.000000	91.000000	2.000000	92.000000	3.000000	2.000000	475.000000	
104.000000	351.000000	95.000000	2.000000	95.000000	3.000000	1.000000	641.000000	
105.000000	444.000000	60.000000	1.000000	59.000000	3.000000	1.000000	602.000000	
106.000000	432.000000	48.000000	1.000000	46.000000	3.000000	1.000000	433.000000	
107.000000	53.000000	53.000000	1.000000	53.000000	1.000000	1.000000	456.000000	
108.000000	350.000000	94.000000	2.000000	94.000000	3.000000	1.000000	816.000000	
109.000000	87.000000	87.000000	2.000000	87.000000	1.000000	1.000000	454.000000	
110.000000	50.000000	50.000000	1.000000	50.000000	1.000000	1.000000	722.000000	
111.000000	163.000000	35.000000	1.000000	39.000000	2.000000	1.000000	780.000000	
112.000000	168.000000	40.000000	1.000000	36.000000	2.000000	1.000000	472.000000	
113.000000	161.000000	33.000000	1.000000	34.000000	2.000000	1.000000	587.000000	
114.000000	431.000000	47.000000	1.000000	48.000000	3.000000	1.000000	560.000000	
115.000000	167.000000	39.000000	1.000000	38.000000	2.000000	1.000000	832.000000	
116.000000	329.000000	73.000000	2.000000	73.000000	3.000000	1.000000	526.000000	
117.000000	476.000000	92.000000	2.000000	90.000000	3.000000	1.000000	534.000000	
118.000000	84.000000	84.000000	2.000000	84.000000	1.000000	1.000000	560.000000	
119.000000	352.000000	96.000000	2.000000	96.000000	3.000000	1.000000	513.000000	
120.000000	474.000000	90.000000	2.000000	89.000000	3.000000	1.000000	626.000000	
121.000000	462.000000	78.000000	2.000000	79.000000	3.000000	1.000000	912.000000	
122.000000	349.000000	93.000000	2.000000	93.000000	3.000000	1.000000	637.000000	
123.000000	88.000000	88.000000	2.000000	88.000000	1.000000	1.000000	465.000000	
124.000000	195.000000	67.000000	2.000000	71.000000	2.000000	1.000000	733.000000	
125.000000	164.000000	36.000000	1.000000	40.000000	2.000000	1.000000	449.000000	
126.000000	317.000000	61.000000	1.000000	61.000000	3.000000	1.000000	463.000000	
127.000000	464.000000	80.000000	2.000000	77.000000	3.000000	1.000000	506.000000	
128.000000	441.000000	57.000000	1.000000	58.000000	3.000000	1.000000	563.000000	
129.000000	172.000000	44.000000	1.000000	45.000000	2.000000	1.000000	488.000000	
130.000000	90.000000	90.000000	2.000000	90.000000	1.000000	1.000000	433.000000	
131.000000	291.000000	35.000000	1.000000	35.000000	3.000000	1.000000	538.000000	
132.000000	433.000000	49.000000	1.000000	50.000000	3.000000	1.000000	558.000000	
133.000000	465.000000	81.000000	2.000000	83.000000	3.000000	1.000000	465.000000	
134.000000	173.000000	45.000000	1.000000	41.000000	2.000000	1.000000	582.000000	
135.000000	170.000000	42.000000	1.000000	44.000000	2.000000	1.000000	426.000000	
136.000000	174.000000	46.000000	1.000000	42.000000	2.000000	1.000000	396.000000	
137.000000	467.000000	83.000000	2.000000	84.000000	3.000000	1.000000	563.000000	
138.000000	61.000000	61.000000	1.000000	61.000000	1.000000	1.000000	512.000000	
139.000000	436.000000	52.000000	1.000000	51.000000	3.000000	1.000000	564.000000	
140.000000	309.000000	53.000000	1.000000	53.000000	3.000000	1.000000	443.000000	
141.000000	62.000000	62.000000	1.000000	62.000000	1.000000	1.000000	465.000000	
142.000000	206.000000	78.000000	2.000000	77.000000	2.000000	1.000000	503.000000	
143.000000	321.000000	65.000000	2.000000	65.000000	3.000000	1.000000	435.000000	
144.000000	63.000000	63.000000	1.000000	63.000000	1.000000	1.000000	481.000000	
145.000000	343.000000	87.000000	2.000000	87.000000	3.000000	1.000000	489.000000	
146.000000	322.000000	66.000000	2.000000	66.000000	3.000000	1.000000	508.000000	
147.000000	203.000000	75.000000	2.000000	73.000000	2.000000	1.000000	407.000000	
148.000000	324.000000	68.000000	2.000000	68.000000	3.000000	1.000000	459.000000	
149.000000	96.000000	96.000000	2.000000	96.000000	1.000000	1.000000	428.000000	
150.000000	310.000000	54.000000	1.000000	54.000000	3.000000	1.000000	509.000000	
151.000000	290.000000	34.000000	1.000000	34.000000	3.000000	1.000000	467.000000	
152.000000	434.000000	50.000000	1.000000	49.000000	3.000000	1.000000	462.000000	
153.000000	453.000000	69.000000	2.000000	70.000000	3.000000	1.000000	563.000000	
154.000000	289.000000	33.000000	1.000000	33.000000	3.000000	1.000000	509.000000	
155.000000	60.000000	60.000000	1.000000	60.000000	1.000000	1.000000	557.000000	
156.000000	292.000000	36.000000	1.000000	36.000000	3.000000	1.000000	523.000000	
157.000000	89.000000	89.000000	2.000000	89.000000	1.000000	1.000000	431.000000	
158.000000	311.000000	55.000000	1.000000	55.000000	3.000000	1.000000	450.000000	
159.000000	341.000000	85.000000	2.000000	85.000000	3.000000	1.000000	422.000000	
160.000000	456.000000	72.000000	2.000000	71.000000	3.000000	1.000000	426.000000	
161.000000	342.000000	86.000000	2.000000	86.000000	3.000000	1.000000	457.000000	
162.000000	422.000000	38.000000	1.000000	39.000000	3.000000	1.000000	419.000000	
163.000000	59.000000	59.000000	1.000000	59.000000	1.000000	1.000000	482.000000	
164.000000	423.000000	39.000000	1.000000	38.000000	3.000000	1.000000	761.000000	
165.000000	171.000000	43.000000	1.000000	48.000000	2.000000	1.000000	547.000000	
166.000000	455.000000	71.000000	2.000000	72.000000	3.000000	1.000000	516.000000	
167.000000	58.000000	58.000000	1.000000	58.000000	1.000000	1.000000	455.000000	
168.000000	421.000000	37.000000	1.000000	40.000000	3.000000	1.000000	425.000000	
169.000000	468.000000	84.000000	2.000000	82.000000	3.000000	1.000000	439.000000	
170.000000	204.000000	76.000000	2.000000	75.000000	2.000000	2.000000	379.000000	
171.000000	202.000000	74.000000	2.000000	78.000000	2.000000	1.000000	454.000000	
172.000000	57.000000	57.000000	1.000000	57.000000	1.000000	1.000000	511.000000	
173.000000	312.000000	56.000000	1.000000	56.000000	3.000000	1.000000	721.000000	
174.000000	207.000000	79.000000	2.000000	80.000000	2.000000	1.000000	452.000000	
175.000000	435.000000	51.000000	1.000000	52.000000	3.000000	1.000000	441.000000	
176.000000	92.000000	92.000000	2.000000	92.000000	1.000000	1.000000	452.000000	
177.000000	205.000000	77.000000	2.000000	74.000000	2.000000	1.000000	434.000000	
178.000000	95.000000	95.000000	2.000000	95.000000	1.000000	1.000000	451.000000	
179.000000	64.000000	64.000000	1.000000	64.000000	1.000000	1.000000	555.000000	
180.000000	91.000000	91.000000	2.000000	91.000000	1.000000	1.000000	498.000000	
181.000000	344.000000	88.000000	2.000000	88.000000	3.000000	1.000000	543.000000	
182.000000	466.000000	82.000000	2.000000	81.000000	3.000000	1.000000	500.000000	
183.000000	94.000000	94.000000	2.000000	94.000000	1.000000	0.000000	1000.000000	
184.000000	176.000000	48.000000	1.000000	47.000000	2.000000	1.000000	516.000000	
185.000000	424.000000	40.000000	1.000000	37.000000	3.000000	1.000000	486.000000	
186.000000	201.000000	73.000000	2.000000	79.000000	2.000000	1.000000	435.000000	
187.000000	175.000000	47.000000	1.000000	43.000000	2.000000	1.000000	522.000000	
188.000000	169.000000	41.000000	1.000000	46.000000	2.000000	1.000000	581.000000	
189.000000	93.000000	93.000000	2.000000	93.000000	1.000000	1.000000	399.000000	
190.000000	208.000000	80.000000	2.000000	76.000000	2.000000	1.000000	401.000000	
191.000000	454.000000	70.000000	2.000000	69.000000	3.000000	1.000000	493.000000	
192.000000	323.000000	67.000000	2.000000	67.000000	3.000000	1.000000	454.000000	
193.000000	448.000000	64.000000	1.000000	62.000000	3.000000	1.000000	474.000000	
194.000000	72.000000	72.000000	2.000000	72.000000	1.000000	1.000000	639.000000	
195.000000	179.000000	51.000000	1.000000	49.000000	2.000000	1.000000	621.000000	
196.000000	211.000000	83.000000	2.000000	82.000000	2.000000	1.000000	596.000000	
197.000000	347.000000	91.000000	2.000000	91.000000	3.000000	1.000000	566.000000	
198.000000	303.000000	47.000000	1.000000	47.000000	3.000000	1.000000	607.000000	
199.000000	345.000000	89.000000	2.000000	89.000000	3.000000	1.000000	514.000000	
200.000000	35.000000	35.000000	1.000000	35.000000	1.000000	1.000000	445.000000	
201.000000	209.000000	81.000000	2.000000	85.000000	2.000000	1.000000	386.000000	
202.000000	426.000000	42.000000	1.000000	43.000000	3.000000	1.000000	490.000000	
203.000000	33.000000	33.000000	1.000000	33.000000	1.000000	1.000000	467.000000	
204.000000	38.000000	38.000000	1.000000	38.000000	1.000000	2.000000	631.000000	
205.000000	40.000000	40.000000	1.000000	40.000000	1.000000	1.000000	423.000000	
206.000000	67.000000	67.000000	2.000000	67.000000	1.000000	1.000000	489.000000	
207.000000	216.000000	88.000000	2.000000	83.000000	2.000000	1.000000	651.000000	
208.000000	70.000000	70.000000	2.000000	70.000000	1.000000	1.000000	429.000000	
209.000000	480.000000	96.000000	2.000000	94.000000	3.000000	1.000000	741.000000	
210.000000	213.000000	85.000000	2.000000	86.000000	2.000000	1.000000	484.000000	
211.000000	316.000000	60.000000	1.000000	60.000000	3.000000	1.000000	654.000000	
212.000000	427.000000	43.000000	1.000000	44.000000	3.000000	1.000000	559.000000	
213.000000	336.000000	80.000000	2.000000	80.000000	3.000000	1.000000	612.000000	
214.000000	314.000000	58.000000	1.000000	58.000000	3.000000	1.000000	543.000000	
215.000000	212.000000	84.000000	2.000000	88.000000	2.000000	1.000000	406.000000	
216.000000	39.000000	39.000000	1.000000	39.000000	1.000000	1.000000	606.000000	
217.000000	479.000000	95.000000	2.000000	96.000000	3.000000	1.000000	474.000000	
218.000000	37.000000	37.000000	1.000000	37.000000	1.000000	1.000000	372.000000	
219.000000	447.000000	63.000000	1.000000	61.000000	3.000000	2.000000	554.000000	
220.000000	66.000000	66.000000	2.000000	66.000000	1.000000	1.000000	438.000000	
221.000000	69.000000	69.000000	2.000000	69.000000	1.000000	1.000000	451.000000	
222.000000	348.000000	92.000000	2.000000	92.000000	3.000000	1.000000	525.000000	
223.000000	346.000000	90.000000	2.000000	90.000000	3.000000	1.000000	491.000000	
224.000000	180.000000	52.000000	1.000000	54.000000	2.000000	1.000000	492.000000	
225.000000	34.000000	34.000000	1.000000	34.000000	1.000000	1.000000	515.000000	
226.000000	333.000000	77.000000	2.000000	77.000000	3.000000	1.000000	539.000000	
227.000000	177.000000	49.000000	1.000000	51.000000	2.000000	1.000000	537.000000	
228.000000	477.000000	93.000000	2.000000	95.000000	3.000000	1.000000	610.000000	
229.000000	446.000000	62.000000	1.000000	63.000000	3.000000	1.000000	522.000000	
230.000000	184.000000	56.000000	1.000000	55.000000	2.000000	1.000000	505.000000	
231.000000	304.000000	48.000000	1.000000	48.000000	3.000000	1.000000	570.000000	
232.000000	65.000000	65.000000	2.000000	65.000000	1.000000	1.000000	543.000000	
233.000000	459.000000	75.000000	2.000000	76.000000	3.000000	1.000000	530.000000	
234.000000	210.000000	82.000000	2.000000	87.000000	2.000000	1.000000	553.000000	
235.000000	478.000000	94.000000	2.000000	93.000000	3.000000	1.000000	653.000000	
236.000000	68.000000	68.000000	2.000000	68.000000	1.000000	1.000000	432.000000	
237.000000	425.000000	41.000000	1.000000	42.000000	3.000000	1.000000	516.000000	
238.000000	315.000000	59.000000	1.000000	59.000000	3.000000	1.000000	566.000000	
239.000000	183.000000	55.000000	1.000000	50.000000	2.000000	1.000000	571.000000	
240.000000	71.000000	71.000000	2.000000	71.000000	1.000000	1.000000	575.000000	
241.000000	428.000000	44.000000	1.000000	41.000000	3.000000	1.000000	589.000000	
242.000000	302.000000	46.000000	1.000000	46.000000	3.000000	1.000000	681.000000	
243.000000	214.000000	86.000000	2.000000	81.000000	2.000000	1.000000	475.000000	
244.000000	181.000000	53.000000	1.000000	56.000000	2.000000	2.000000	403.000000	
245.000000	313.000000	57.000000	1.000000	57.000000	3.000000	1.000000	653.000000	
246.000000	215.000000	87.000000	2.000000	84.000000	2.000000	1.000000	624.000000	
247.000000	36.000000	36.000000	1.000000	36.000000	1.000000	1.000000	469.000000	
248.000000	445.000000	61.000000	1.000000	64.000000	3.000000	1.000000	587.000000	
249.000000	460.000000	76.000000	2.000000	74.000000	3.000000	1.000000	478.000000	
250.000000	182.000000	54.000000	1.000000	53.000000	2.000000	1.000000	500.000000	
251.000000	334.000000	78.000000	2.000000	78.000000	3.000000	1.000000	871.000000	
252.000000	457.000000	73.000000	2.000000	75.000000	3.000000	1.000000	580.000000	
253.000000	458.000000	74.000000	2.000000	73.000000	3.000000	1.000000	550.000000	
254.000000	178.000000	50.000000	1.000000	52.000000	2.000000	1.000000	542.000000	
255.000000	335.000000	79.000000	2.000000	79.000000	3.000000	1.000000	798.000000	
256.000000	301.000000	45.000000	1.000000	45.000000	3.000000	1.000000	534.000000	
