# Supplementary material for: Learning Word Meanings: Overnight Integration and Study Modality Effects
Source: PLoS One. 2015 May 19;10(5):e0124926. doi: 10.1371/journal.pone.0124926 (PMC4437978; doi:10.1371/journal.pone.0124926)
Supplement: S1 Dataset — (ZIP) [file pone.0124926.s001.zip › subj12/log_subj12_Study_Round2_Day1.txt]

% Frauke van der Ven
% Behavioural Science Institute; Learning and Plasticity: f.vanderven@pwo.ru.nl
% Donders Institute for Brain, Cognition and Behaviour; Centre for Cognitive Neuroimaging: frauke.vanderven@donders.ru.nl
% Radboud University Nijmegen

% Study Round 2

% Subject: subj12 (at the PC)
% Day: 1
% Modality = w

% Trial number	% Prime number	% NovelKnown = familiarity of prime as expected by researchers: 1 = novel; 2 = known	% Duration definition (in ms)  	%Definition presentations in cycle = how often the definition has been presented in this cycle  	% Definition presentations word total = total amount of definition presentations so far, for this specific word  	% Definition presentations total = total amount of definition presentations so far  	% Cycle number  	% Dropped: Does the participant remove the word from the to-be-learned list? 0 = not dropped; 1 = dropped	
1.000000	78.000000	2.000000	2497.000000	3.000000	3.000000	3.000000	1.000000	0.000000	
2.000000	50.000000	1.000000	3431.000000	4.000000	4.000000	7.000000	1.000000	0.000000	
3.000000	53.000000	1.000000	1976.000000	7.000000	7.000000	14.000000	1.000000	0.000000	
4.000000	118.000000	2.000000	3782.000000	1.000000	1.000000	15.000000	1.000000	1.000000	
5.000000	93.000000	2.000000	6966.000000	1.000000	1.000000	16.000000	1.000000	1.000000	
6.000000	51.000000	1.000000	3877.000000	2.000000	2.000000	18.000000	1.000000	0.000000	
7.000000	126.000000	2.000000	6577.000000	1.000000	1.000000	19.000000	1.000000	1.000000	
8.000000	58.000000	1.000000	2518.000000	4.000000	4.000000	23.000000	1.000000	0.000000	
9.000000	31.000000	1.000000	5108.000000	5.000000	5.000000	28.000000	1.000000	0.000000	
10.000000	9.000000	1.000000	3568.000000	3.000000	3.000000	31.000000	1.000000	0.000000	
11.000000	13.000000	1.000000	7142.000000	2.000000	2.000000	33.000000	1.000000	0.000000	
12.000000	62.000000	1.000000	2357.000000	9.000000	9.000000	42.000000	1.000000	0.000000	
13.000000	70.000000	2.000000	6268.000000	2.000000	2.000000	44.000000	1.000000	1.000000	
14.000000	66.000000	2.000000	6442.000000	1.000000	1.000000	45.000000	1.000000	1.000000	
15.000000	44.000000	1.000000	9825.000000	1.000000	1.000000	46.000000	1.000000	1.000000	
16.000000	84.000000	2.000000	7247.000000	2.000000	2.000000	48.000000	1.000000	1.000000	
17.000000	86.000000	2.000000	5649.000000	1.000000	1.000000	49.000000	1.000000	1.000000	
18.000000	91.000000	2.000000	4339.000000	1.000000	1.000000	50.000000	1.000000	1.000000	
19.000000	12.000000	1.000000	2801.000000	3.000000	3.000000	53.000000	1.000000	0.000000	
20.000000	74.000000	2.000000	3615.000000	1.000000	1.000000	54.000000	1.000000	1.000000	
21.000000	19.000000	1.000000	1434.000000	4.000000	4.000000	58.000000	1.000000	0.000000	
22.000000	102.000000	2.000000	2728.000000	1.000000	1.000000	59.000000	1.000000	1.000000	
23.000000	5.000000	1.000000	3035.000000	4.000000	4.000000	63.000000	1.000000	0.000000	
24.000000	90.000000	2.000000	4129.000000	1.000000	1.000000	64.000000	1.000000	1.000000	
25.000000	107.000000	2.000000	8184.000000	1.000000	1.000000	65.000000	1.000000	1.000000	
26.000000	113.000000	2.000000	5744.000000	3.000000	3.000000	68.000000	1.000000	1.000000	
27.000000	77.000000	2.000000	4527.000000	1.000000	1.000000	69.000000	1.000000	1.000000	
28.000000	75.000000	2.000000	3991.000000	1.000000	1.000000	70.000000	1.000000	1.000000	
29.000000	120.000000	2.000000	5612.000000	3.000000	3.000000	73.000000	1.000000	1.000000	
30.000000	67.000000	2.000000	4762.000000	1.000000	1.000000	74.000000	1.000000	1.000000	
31.000000	48.000000	1.000000	7492.000000	5.000000	5.000000	79.000000	1.000000	0.000000	
32.000000	33.000000	1.000000	2527.000000	6.000000	6.000000	85.000000	1.000000	0.000000	
33.000000	94.000000	2.000000	4111.000000	1.000000	1.000000	86.000000	1.000000	1.000000	
34.000000	96.000000	2.000000	7352.000000	1.000000	1.000000	87.000000	1.000000	1.000000	
35.000000	21.000000	1.000000	7123.000000	4.000000	4.000000	91.000000	1.000000	0.000000	
36.000000	92.000000	2.000000	5042.000000	1.000000	1.000000	92.000000	1.000000	1.000000	
37.000000	111.000000	2.000000	5202.000000	1.000000	1.000000	93.000000	1.000000	1.000000	
38.000000	117.000000	2.000000	2078.000000	1.000000	1.000000	94.000000	1.000000	1.000000	
39.000000	14.000000	1.000000	2661.000000	4.000000	4.000000	98.000000	1.000000	0.000000	
40.000000	127.000000	2.000000	7492.000000	4.000000	4.000000	102.000000	1.000000	1.000000	
41.000000	3.000000	1.000000	3216.000000	5.000000	5.000000	107.000000	1.000000	0.000000	
42.000000	105.000000	2.000000	7562.000000	1.000000	1.000000	108.000000	1.000000	1.000000	
43.000000	88.000000	2.000000	5665.000000	1.000000	1.000000	109.000000	1.000000	1.000000	
44.000000	16.000000	1.000000	2247.000000	1.000000	1.000000	110.000000	1.000000	0.000000	
45.000000	46.000000	1.000000	3139.000000	6.000000	6.000000	116.000000	1.000000	0.000000	
46.000000	23.000000	1.000000	9663.000000	4.000000	4.000000	120.000000	1.000000	0.000000	
47.000000	108.000000	2.000000	4130.000000	1.000000	1.000000	121.000000	1.000000	1.000000	
48.000000	38.000000	1.000000	1828.000000	3.000000	3.000000	124.000000	1.000000	0.000000	
49.000000	39.000000	1.000000	6068.000000	2.000000	2.000000	126.000000	1.000000	0.000000	
50.000000	121.000000	2.000000	2256.000000	1.000000	1.000000	127.000000	1.000000	1.000000	
51.000000	17.000000	1.000000	5699.000000	1.000000	1.000000	128.000000	1.000000	0.000000	
52.000000	81.000000	2.000000	3008.000000	4.000000	4.000000	132.000000	1.000000	1.000000	
53.000000	36.000000	1.000000	3680.000000	8.000000	8.000000	140.000000	1.000000	0.000000	
54.000000	63.000000	1.000000	1821.000000	6.000000	6.000000	146.000000	1.000000	0.000000	
55.000000	40.000000	1.000000	1376.000000	6.000000	6.000000	152.000000	1.000000	0.000000	
56.000000	122.000000	2.000000	4463.000000	1.000000	1.000000	153.000000	1.000000	1.000000	
57.000000	79.000000	2.000000	5833.000000	1.000000	1.000000	154.000000	1.000000	1.000000	
58.000000	45.000000	1.000000	1621.000000	6.000000	6.000000	160.000000	1.000000	0.000000	
59.000000	109.000000	2.000000	4964.000000	1.000000	1.000000	161.000000	1.000000	1.000000	
60.000000	27.000000	1.000000	3592.000000	2.000000	2.000000	163.000000	1.000000	0.000000	
61.000000	99.000000	2.000000	4408.000000	1.000000	1.000000	164.000000	1.000000	1.000000	
62.000000	1.000000	1.000000	4160.000000	5.000000	5.000000	169.000000	1.000000	0.000000	
63.000000	60.000000	1.000000	1194.000000	6.000000	6.000000	175.000000	1.000000	0.000000	
64.000000	26.000000	1.000000	3204.000000	2.000000	2.000000	177.000000	1.000000	0.000000	
65.000000	65.000000	2.000000	2311.000000	1.000000	1.000000	178.000000	1.000000	1.000000	
66.000000	11.000000	1.000000	1442.000000	3.000000	3.000000	181.000000	1.000000	0.000000	
67.000000	52.000000	1.000000	5617.000000	4.000000	4.000000	185.000000	1.000000	0.000000	
68.000000	7.000000	1.000000	2941.000000	4.000000	4.000000	189.000000	1.000000	0.000000	
69.000000	30.000000	1.000000	6582.000000	3.000000	3.000000	192.000000	1.000000	0.000000	
70.000000	59.000000	1.000000	2656.000000	6.000000	6.000000	198.000000	1.000000	0.000000	
71.000000	56.000000	1.000000	5195.000000	1.000000	1.000000	199.000000	1.000000	0.000000	
72.000000	71.000000	2.000000	2984.000000	1.000000	1.000000	200.000000	1.000000	1.000000	
73.000000	89.000000	2.000000	3361.000000	1.000000	1.000000	201.000000	1.000000	1.000000	
74.000000	110.000000	2.000000	5392.000000	1.000000	1.000000	202.000000	1.000000	1.000000	
75.000000	8.000000	1.000000	3001.000000	3.000000	3.000000	205.000000	1.000000	0.000000	
76.000000	28.000000	1.000000	7640.000000	2.000000	2.000000	207.000000	1.000000	0.000000	
77.000000	125.000000	2.000000	5997.000000	1.000000	1.000000	208.000000	1.000000	1.000000	
78.000000	47.000000	1.000000	1822.000000	5.000000	5.000000	213.000000	1.000000	0.000000	
79.000000	97.000000	2.000000	4061.000000	1.000000	1.000000	214.000000	1.000000	1.000000	
80.000000	112.000000	2.000000	4811.000000	1.000000	1.000000	215.000000	1.000000	1.000000	
81.000000	114.000000	2.000000	6832.000000	2.000000	2.000000	217.000000	1.000000	1.000000	
82.000000	119.000000	2.000000	2427.000000	2.000000	2.000000	219.000000	1.000000	1.000000	
83.000000	4.000000	1.000000	1833.000000	4.000000	4.000000	223.000000	1.000000	0.000000	
84.000000	73.000000	2.000000	2459.000000	1.000000	1.000000	224.000000	1.000000	1.000000	
85.000000	6.000000	1.000000	3671.000000	4.000000	4.000000	228.000000	1.000000	0.000000	
86.000000	2.000000	1.000000	2242.000000	6.000000	6.000000	234.000000	1.000000	0.000000	
87.000000	85.000000	2.000000	5376.000000	1.000000	1.000000	235.000000	1.000000	1.000000	
88.000000	18.000000	1.000000	8536.000000	3.000000	3.000000	238.000000	1.000000	0.000000	
89.000000	42.000000	1.000000	5153.000000	2.000000	2.000000	240.000000	1.000000	0.000000	
90.000000	24.000000	1.000000	2311.000000	3.000000	3.000000	243.000000	1.000000	0.000000	
91.000000	64.000000	1.000000	1656.000000	7.000000	7.000000	250.000000	1.000000	0.000000	
92.000000	32.000000	1.000000	4338.000000	4.000000	4.000000	254.000000	1.000000	0.000000	
93.000000	41.000000	1.000000	10581.000000	4.000000	4.000000	258.000000	1.000000	0.000000	
94.000000	123.000000	2.000000	1595.000000	1.000000	1.000000	259.000000	1.000000	1.000000	
95.000000	124.000000	2.000000	9735.000000	1.000000	1.000000	260.000000	1.000000	1.000000	
96.000000	20.000000	1.000000	1774.000000	8.000000	8.000000	268.000000	1.000000	0.000000	
97.000000	68.000000	2.000000	6432.000000	1.000000	1.000000	269.000000	1.000000	1.000000	
98.000000	103.000000	2.000000	1260.000000	1.000000	1.000000	270.000000	1.000000	1.000000	
99.000000	69.000000	2.000000	4896.000000	1.000000	1.000000	271.000000	1.000000	1.000000	
100.000000	98.000000	2.000000	3000.000000	1.000000	1.000000	272.000000	1.000000	1.000000	
101.000000	29.000000	1.000000	1728.000000	8.000000	8.000000	280.000000	1.000000	0.000000	
102.000000	37.000000	1.000000	5792.000000	6.000000	6.000000	286.000000	1.000000	0.000000	
103.000000	61.000000	1.000000	5643.000000	4.000000	4.000000	290.000000	1.000000	0.000000	
104.000000	104.000000	2.000000	8473.000000	2.000000	2.000000	292.000000	1.000000	0.000000	
105.000000	43.000000	1.000000	4131.000000	6.000000	6.000000	298.000000	1.000000	0.000000	
106.000000	25.000000	1.000000	4475.000000	3.000000	3.000000	301.000000	1.000000	0.000000	
107.000000	101.000000	2.000000	4370.000000	1.000000	1.000000	302.000000	1.000000	1.000000	
108.000000	106.000000	2.000000	2031.000000	1.000000	1.000000	303.000000	1.000000	1.000000	
109.000000	128.000000	2.000000	3266.000000	1.000000	1.000000	304.000000	1.000000	1.000000	
110.000000	10.000000	1.000000	7959.000000	2.000000	2.000000	306.000000	1.000000	0.000000	
111.000000	80.000000	2.000000	2064.000000	1.000000	1.000000	307.000000	1.000000	1.000000	
112.000000	22.000000	1.000000	1440.000000	5.000000	5.000000	312.000000	1.000000	0.000000	
113.000000	76.000000	2.000000	5144.000000	1.000000	1.000000	313.000000	1.000000	1.000000	
114.000000	82.000000	2.000000	6875.000000	1.000000	1.000000	314.000000	1.000000	1.000000	
115.000000	49.000000	1.000000	7622.000000	5.000000	5.000000	319.000000	1.000000	0.000000	
116.000000	35.000000	1.000000	4824.000000	4.000000	4.000000	323.000000	1.000000	0.000000	
117.000000	57.000000	1.000000	8252.000000	4.000000	4.000000	327.000000	1.000000	0.000000	
118.000000	15.000000	1.000000	1821.000000	6.000000	6.000000	333.000000	1.000000	0.000000	
119.000000	87.000000	2.000000	4861.000000	1.000000	1.000000	334.000000	1.000000	1.000000	
120.000000	54.000000	1.000000	2492.000000	3.000000	3.000000	337.000000	1.000000	0.000000	
121.000000	95.000000	2.000000	3391.000000	2.000000	2.000000	339.000000	1.000000	1.000000	
122.000000	116.000000	2.000000	1992.000000	1.000000	1.000000	340.000000	1.000000	1.000000	
123.000000	34.000000	1.000000	3060.000000	3.000000	3.000000	343.000000	1.000000	0.000000	
124.000000	55.000000	1.000000	4481.000000	2.000000	2.000000	345.000000	1.000000	0.000000	
125.000000	115.000000	2.000000	4623.000000	2.000000	2.000000	347.000000	1.000000	1.000000	
126.000000	100.000000	2.000000	1131.000000	1.000000	1.000000	348.000000	1.000000	1.000000	
127.000000	83.000000	2.000000	4195.000000	1.000000	1.000000	349.000000	1.000000	1.000000	
128.000000	72.000000	2.000000	3444.000000	1.000000	1.000000	350.000000	1.000000	1.000000	
129.000000	7.000000	1.000000	2941.000000	1.000000	5.000000	351.000000	2.000000	1.000000	
130.000000	52.000000	1.000000	5617.000000	2.000000	6.000000	353.000000	2.000000	0.000000	
131.000000	27.000000	1.000000	3592.000000	1.000000	3.000000	354.000000	2.000000	1.000000	
132.000000	51.000000	1.000000	3877.000000	1.000000	3.000000	355.000000	2.000000	1.000000	
133.000000	10.000000	1.000000	7959.000000	1.000000	3.000000	356.000000	2.000000	0.000000	
134.000000	30.000000	1.000000	6582.000000	1.000000	4.000000	357.000000	2.000000	0.000000	
135.000000	15.000000	1.000000	1821.000000	1.000000	7.000000	358.000000	2.000000	1.000000	
136.000000	39.000000	1.000000	6068.000000	1.000000	3.000000	359.000000	2.000000	1.000000	
137.000000	54.000000	1.000000	2492.000000	1.000000	4.000000	360.000000	2.000000	1.000000	
138.000000	43.000000	1.000000	4131.000000	2.000000	8.000000	362.000000	2.000000	0.000000	
139.000000	8.000000	1.000000	3001.000000	1.000000	4.000000	363.000000	2.000000	0.000000	
140.000000	46.000000	1.000000	3139.000000	1.000000	7.000000	364.000000	2.000000	0.000000	
141.000000	48.000000	1.000000	7492.000000	1.000000	6.000000	365.000000	2.000000	1.000000	
142.000000	13.000000	1.000000	7142.000000	1.000000	3.000000	366.000000	2.000000	1.000000	
143.000000	47.000000	1.000000	1822.000000	1.000000	6.000000	367.000000	2.000000	0.000000	
144.000000	62.000000	1.000000	2357.000000	1.000000	10.000000	368.000000	2.000000	0.000000	
145.000000	23.000000	1.000000	9663.000000	1.000000	5.000000	369.000000	2.000000	1.000000	
146.000000	29.000000	1.000000	1728.000000	1.000000	9.000000	370.000000	2.000000	1.000000	
147.000000	63.000000	1.000000	1821.000000	1.000000	7.000000	371.000000	2.000000	0.000000	
148.000000	35.000000	1.000000	4824.000000	1.000000	5.000000	372.000000	2.000000	0.000000	
149.000000	36.000000	1.000000	3680.000000	2.000000	10.000000	374.000000	2.000000	0.000000	
150.000000	14.000000	1.000000	2661.000000	1.000000	5.000000	375.000000	2.000000	0.000000	
151.000000	34.000000	1.000000	3060.000000	1.000000	4.000000	376.000000	2.000000	1.000000	
152.000000	1.000000	1.000000	4160.000000	1.000000	6.000000	377.000000	2.000000	0.000000	
153.000000	37.000000	1.000000	5792.000000	1.000000	7.000000	378.000000	2.000000	0.000000	
154.000000	26.000000	1.000000	3204.000000	1.000000	3.000000	379.000000	2.000000	0.000000	
155.000000	57.000000	1.000000	8252.000000	1.000000	5.000000	380.000000	2.000000	0.000000	
156.000000	33.000000	1.000000	2527.000000	1.000000	7.000000	381.000000	2.000000	0.000000	
157.000000	20.000000	1.000000	1774.000000	1.000000	9.000000	382.000000	2.000000	1.000000	
158.000000	4.000000	1.000000	1833.000000	1.000000	5.000000	383.000000	2.000000	0.000000	
159.000000	55.000000	1.000000	4481.000000	1.000000	3.000000	384.000000	2.000000	0.000000	
160.000000	3.000000	1.000000	3216.000000	2.000000	7.000000	386.000000	2.000000	0.000000	
161.000000	28.000000	1.000000	7640.000000	1.000000	3.000000	387.000000	2.000000	0.000000	
162.000000	2.000000	1.000000	2242.000000	1.000000	7.000000	388.000000	2.000000	1.000000	
163.000000	49.000000	1.000000	7622.000000	1.000000	6.000000	389.000000	2.000000	0.000000	
164.000000	32.000000	1.000000	4338.000000	1.000000	5.000000	390.000000	2.000000	1.000000	
165.000000	64.000000	1.000000	1656.000000	2.000000	9.000000	392.000000	2.000000	0.000000	
166.000000	78.000000	2.000000	2497.000000	1.000000	4.000000	393.000000	2.000000	1.000000	
167.000000	12.000000	1.000000	2801.000000	2.000000	5.000000	395.000000	2.000000	0.000000	
168.000000	45.000000	1.000000	1621.000000	1.000000	7.000000	396.000000	2.000000	0.000000	
169.000000	16.000000	1.000000	2247.000000	1.000000	2.000000	397.000000	2.000000	1.000000	
170.000000	25.000000	1.000000	4475.000000	1.000000	4.000000	398.000000	2.000000	0.000000	
171.000000	38.000000	1.000000	1828.000000	1.000000	4.000000	399.000000	2.000000	0.000000	
172.000000	61.000000	1.000000	5643.000000	1.000000	5.000000	400.000000	2.000000	0.000000	
173.000000	59.000000	1.000000	2656.000000	2.000000	8.000000	402.000000	2.000000	0.000000	
174.000000	9.000000	1.000000	3568.000000	1.000000	4.000000	403.000000	2.000000	0.000000	
175.000000	42.000000	1.000000	5153.000000	1.000000	3.000000	404.000000	2.000000	0.000000	
176.000000	11.000000	1.000000	1442.000000	1.000000	4.000000	405.000000	2.000000	0.000000	
177.000000	17.000000	1.000000	5699.000000	1.000000	2.000000	406.000000	2.000000	0.000000	
178.000000	31.000000	1.000000	5108.000000	2.000000	7.000000	408.000000	2.000000	0.000000	
179.000000	40.000000	1.000000	1376.000000	1.000000	7.000000	409.000000	2.000000	0.000000	
180.000000	53.000000	1.000000	1976.000000	1.000000	8.000000	410.000000	2.000000	1.000000	
181.000000	19.000000	1.000000	1434.000000	1.000000	5.000000	411.000000	2.000000	0.000000	
182.000000	22.000000	1.000000	1440.000000	1.000000	6.000000	412.000000	2.000000	0.000000	
183.000000	41.000000	1.000000	10581.000000	1.000000	5.000000	413.000000	2.000000	1.000000	
184.000000	56.000000	1.000000	5195.000000	1.000000	2.000000	414.000000	2.000000	1.000000	
185.000000	104.000000	2.000000	8473.000000	1.000000	3.000000	415.000000	2.000000	1.000000	
186.000000	18.000000	1.000000	8536.000000	2.000000	5.000000	417.000000	2.000000	0.000000	
187.000000	58.000000	1.000000	2518.000000	1.000000	5.000000	418.000000	2.000000	1.000000	
188.000000	5.000000	1.000000	3035.000000	1.000000	5.000000	419.000000	2.000000	0.000000	
189.000000	6.000000	1.000000	3671.000000	1.000000	5.000000	420.000000	2.000000	1.000000	
190.000000	24.000000	1.000000	2311.000000	1.000000	4.000000	421.000000	2.000000	0.000000	
191.000000	60.000000	1.000000	1194.000000	1.000000	7.000000	422.000000	2.000000	1.000000	
192.000000	50.000000	1.000000	3431.000000	1.000000	5.000000	423.000000	2.000000	0.000000	
193.000000	21.000000	1.000000	7123.000000	1.000000	5.000000	424.000000	2.000000	0.000000	
194.000000	17.000000	1.000000	5699.000000	1.000000	3.000000	425.000000	3.000000	1.000000	
195.000000	64.000000	1.000000	1656.000000	1.000000	10.000000	426.000000	3.000000	0.000000	
196.000000	14.000000	1.000000	2661.000000	1.000000	6.000000	427.000000	3.000000	0.000000	
197.000000	36.000000	1.000000	3680.000000	1.000000	11.000000	428.000000	3.000000	0.000000	
198.000000	18.000000	1.000000	8536.000000	1.000000	6.000000	429.000000	3.000000	1.000000	
199.000000	9.000000	1.000000	3568.000000	1.000000	5.000000	430.000000	3.000000	0.000000	
200.000000	33.000000	1.000000	2527.000000	1.000000	8.000000	431.000000	3.000000	0.000000	
201.000000	19.000000	1.000000	1434.000000	1.000000	6.000000	432.000000	3.000000	0.000000	
202.000000	46.000000	1.000000	3139.000000	1.000000	8.000000	433.000000	3.000000	0.000000	
203.000000	1.000000	1.000000	4160.000000	1.000000	7.000000	434.000000	3.000000	0.000000	
204.000000	5.000000	1.000000	3035.000000	1.000000	6.000000	435.000000	3.000000	1.000000	
205.000000	28.000000	1.000000	7640.000000	2.000000	5.000000	437.000000	3.000000	0.000000	
206.000000	50.000000	1.000000	3431.000000	1.000000	6.000000	438.000000	3.000000	0.000000	
207.000000	31.000000	1.000000	5108.000000	1.000000	8.000000	439.000000	3.000000	0.000000	
208.000000	35.000000	1.000000	4824.000000	1.000000	6.000000	440.000000	3.000000	0.000000	
209.000000	24.000000	1.000000	2311.000000	1.000000	5.000000	441.000000	3.000000	0.000000	
210.000000	63.000000	1.000000	1821.000000	1.000000	8.000000	442.000000	3.000000	0.000000	
211.000000	12.000000	1.000000	2801.000000	1.000000	6.000000	443.000000	3.000000	0.000000	
212.000000	49.000000	1.000000	7622.000000	1.000000	7.000000	444.000000	3.000000	0.000000	
213.000000	4.000000	1.000000	1833.000000	1.000000	6.000000	445.000000	3.000000	1.000000	
214.000000	38.000000	1.000000	1828.000000	1.000000	5.000000	446.000000	3.000000	0.000000	
215.000000	8.000000	1.000000	3001.000000	1.000000	5.000000	447.000000	3.000000	1.000000	
216.000000	52.000000	1.000000	5617.000000	3.000000	9.000000	450.000000	3.000000	0.000000	
217.000000	42.000000	1.000000	5153.000000	1.000000	4.000000	451.000000	3.000000	1.000000	
218.000000	62.000000	1.000000	2357.000000	8.000000	18.000000	459.000000	3.000000	0.000000	
219.000000	61.000000	1.000000	5643.000000	1.000000	6.000000	460.000000	3.000000	1.000000	
220.000000	10.000000	1.000000	7959.000000	1.000000	4.000000	461.000000	3.000000	0.000000	
221.000000	22.000000	1.000000	1440.000000	1.000000	7.000000	462.000000	3.000000	0.000000	
222.000000	45.000000	1.000000	1621.000000	1.000000	8.000000	463.000000	3.000000	0.000000	
223.000000	26.000000	1.000000	3204.000000	1.000000	4.000000	464.000000	3.000000	1.000000	
224.000000	43.000000	1.000000	4131.000000	1.000000	9.000000	465.000000	3.000000	1.000000	
225.000000	37.000000	1.000000	5792.000000	3.000000	10.000000	468.000000	3.000000	0.000000	
226.000000	3.000000	1.000000	3216.000000	1.000000	8.000000	469.000000	3.000000	1.000000	
227.000000	30.000000	1.000000	6582.000000	2.000000	6.000000	471.000000	3.000000	0.000000	
228.000000	47.000000	1.000000	1822.000000	1.000000	7.000000	472.000000	3.000000	0.000000	
229.000000	25.000000	1.000000	4475.000000	1.000000	5.000000	473.000000	3.000000	1.000000	
230.000000	55.000000	1.000000	4481.000000	1.000000	4.000000	474.000000	3.000000	0.000000	
231.000000	11.000000	1.000000	1442.000000	1.000000	5.000000	475.000000	3.000000	0.000000	
232.000000	59.000000	1.000000	2656.000000	1.000000	9.000000	476.000000	3.000000	0.000000	
233.000000	40.000000	1.000000	1376.000000	1.000000	8.000000	477.000000	3.000000	1.000000	
234.000000	57.000000	1.000000	8252.000000	1.000000	6.000000	478.000000	3.000000	0.000000	
235.000000	21.000000	1.000000	7123.000000	1.000000	6.000000	479.000000	3.000000	1.000000	
236.000000	33.000000	1.000000	2527.000000	1.000000	9.000000	480.000000	4.000000	0.000000	
237.000000	10.000000	1.000000	7959.000000	1.000000	5.000000	481.000000	4.000000	0.000000	
238.000000	19.000000	1.000000	1434.000000	1.000000	7.000000	482.000000	4.000000	0.000000	
239.000000	9.000000	1.000000	3568.000000	1.000000	6.000000	483.000000	4.000000	0.000000	
240.000000	59.000000	1.000000	2656.000000	1.000000	10.000000	484.000000	4.000000	0.000000	
241.000000	38.000000	1.000000	1828.000000	1.000000	6.000000	485.000000	4.000000	0.000000	
242.000000	35.000000	1.000000	4824.000000	1.000000	7.000000	486.000000	4.000000	0.000000	
243.000000	45.000000	1.000000	1621.000000	1.000000	9.000000	487.000000	4.000000	0.000000	
244.000000	52.000000	1.000000	5617.000000	1.000000	10.000000	488.000000	4.000000	0.000000	
245.000000	30.000000	1.000000	6582.000000	1.000000	7.000000	489.000000	4.000000	1.000000	
246.000000	46.000000	1.000000	3139.000000	2.000000	10.000000	491.000000	4.000000	0.000000	
247.000000	57.000000	1.000000	8252.000000	1.000000	7.000000	492.000000	4.000000	0.000000	
248.000000	50.000000	1.000000	3431.000000	1.000000	7.000000	493.000000	4.000000	0.000000	
249.000000	55.000000	1.000000	4481.000000	1.000000	5.000000	494.000000	4.000000	0.000000	
250.000000	14.000000	1.000000	2661.000000	1.000000	7.000000	495.000000	4.000000	0.000000	
251.000000	62.000000	1.000000	2357.000000	2.000000	20.000000	497.000000	4.000000	0.000000	
252.000000	36.000000	1.000000	3680.000000	2.000000	13.000000	499.000000	4.000000	0.000000	
253.000000	37.000000	1.000000	5792.000000	1.000000	11.000000	500.000000	4.000000	0.000000	
254.000000	49.000000	1.000000	7622.000000	1.000000	8.000000	501.000000	4.000000	0.000000	
255.000000	12.000000	1.000000	2801.000000	1.000000	7.000000	502.000000	4.000000	1.000000	
256.000000	28.000000	1.000000	7640.000000	1.000000	6.000000	503.000000	4.000000	0.000000	
257.000000	22.000000	1.000000	1440.000000	1.000000	8.000000	504.000000	4.000000	0.000000	
258.000000	11.000000	1.000000	1442.000000	1.000000	6.000000	505.000000	4.000000	0.000000	
259.000000	24.000000	1.000000	2311.000000	1.000000	6.000000	506.000000	4.000000	1.000000	
260.000000	63.000000	1.000000	1821.000000	1.000000	9.000000	507.000000	4.000000	1.000000	
261.000000	1.000000	1.000000	4160.000000	1.000000	8.000000	508.000000	4.000000	1.000000	
262.000000	64.000000	1.000000	1656.000000	1.000000	11.000000	509.000000	4.000000	0.000000	
263.000000	31.000000	1.000000	5108.000000	1.000000	9.000000	510.000000	4.000000	0.000000	
264.000000	47.000000	1.000000	1822.000000	1.000000	8.000000	511.000000	4.000000	1.000000	
265.000000	11.000000	1.000000	1442.000000	1.000000	7.000000	512.000000	5.000000	1.000000	
266.000000	57.000000	1.000000	8252.000000	2.000000	9.000000	514.000000	5.000000	0.000000	
267.000000	45.000000	1.000000	1621.000000	2.000000	11.000000	516.000000	5.000000	0.000000	
268.000000	22.000000	1.000000	1440.000000	1.000000	9.000000	517.000000	5.000000	1.000000	
269.000000	64.000000	1.000000	1656.000000	1.000000	12.000000	518.000000	5.000000	1.000000	
270.000000	36.000000	1.000000	3680.000000	1.000000	14.000000	519.000000	5.000000	0.000000	
271.000000	19.000000	1.000000	1434.000000	1.000000	8.000000	520.000000	5.000000	0.000000	
272.000000	28.000000	1.000000	7640.000000	1.000000	7.000000	521.000000	5.000000	0.000000	
273.000000	49.000000	1.000000	7622.000000	1.000000	9.000000	522.000000	5.000000	1.000000	
274.000000	52.000000	1.000000	5617.000000	1.000000	11.000000	523.000000	5.000000	0.000000	
275.000000	35.000000	1.000000	4824.000000	1.000000	8.000000	524.000000	5.000000	1.000000	
276.000000	10.000000	1.000000	7959.000000	1.000000	6.000000	525.000000	5.000000	1.000000	
277.000000	46.000000	1.000000	3139.000000	1.000000	11.000000	526.000000	5.000000	0.000000	
278.000000	62.000000	1.000000	2357.000000	1.000000	21.000000	527.000000	5.000000	1.000000	
279.000000	31.000000	1.000000	5108.000000	1.000000	10.000000	528.000000	5.000000	0.000000	
280.000000	9.000000	1.000000	3568.000000	1.000000	7.000000	529.000000	5.000000	0.000000	
281.000000	38.000000	1.000000	1828.000000	1.000000	7.000000	530.000000	5.000000	0.000000	
282.000000	59.000000	1.000000	2656.000000	1.000000	11.000000	531.000000	5.000000	0.000000	
283.000000	37.000000	1.000000	5792.000000	1.000000	12.000000	532.000000	5.000000	0.000000	
284.000000	14.000000	1.000000	2661.000000	1.000000	8.000000	533.000000	5.000000	0.000000	
285.000000	33.000000	1.000000	2527.000000	1.000000	10.000000	534.000000	5.000000	0.000000	
286.000000	50.000000	1.000000	3431.000000	1.000000	8.000000	535.000000	5.000000	1.000000	
287.000000	55.000000	1.000000	4481.000000	1.000000	6.000000	536.000000	5.000000	0.000000	
288.000000	37.000000	1.000000	5792.000000	1.000000	13.000000	537.000000	6.000000	0.000000	
289.000000	9.000000	1.000000	3568.000000	1.000000	8.000000	538.000000	6.000000	0.000000	
290.000000	36.000000	1.000000	3680.000000	1.000000	15.000000	539.000000	6.000000	0.000000	
291.000000	46.000000	1.000000	3139.000000	1.000000	12.000000	540.000000	6.000000	1.000000	
292.000000	33.000000	1.000000	2527.000000	2.000000	12.000000	542.000000	6.000000	0.000000	
293.000000	45.000000	1.000000	1621.000000	1.000000	12.000000	543.000000	6.000000	1.000000	
294.000000	31.000000	1.000000	5108.000000	1.000000	11.000000	544.000000	6.000000	1.000000	
295.000000	59.000000	1.000000	2656.000000	1.000000	12.000000	545.000000	6.000000	0.000000	
296.000000	55.000000	1.000000	4481.000000	1.000000	7.000000	546.000000	6.000000	0.000000	
297.000000	28.000000	1.000000	7640.000000	1.000000	8.000000	547.000000	6.000000	1.000000	
298.000000	19.000000	1.000000	1434.000000	1.000000	9.000000	548.000000	6.000000	1.000000	
299.000000	57.000000	1.000000	8252.000000	1.000000	10.000000	549.000000	6.000000	0.000000	
300.000000	14.000000	1.000000	2661.000000	1.000000	9.000000	550.000000	6.000000	1.000000	
301.000000	38.000000	1.000000	1828.000000	2.000000	9.000000	552.000000	6.000000	0.000000	
302.000000	52.000000	1.000000	5617.000000	1.000000	12.000000	553.000000	6.000000	0.000000	
303.000000	33.000000	1.000000	2527.000000	1.000000	13.000000	554.000000	7.000000	0.000000	
304.000000	57.000000	1.000000	8252.000000	1.000000	11.000000	555.000000	7.000000	1.000000	
305.000000	59.000000	1.000000	2656.000000	1.000000	13.000000	556.000000	7.000000	0.000000	
306.000000	9.000000	1.000000	3568.000000	1.000000	9.000000	557.000000	7.000000	0.000000	
307.000000	37.000000	1.000000	5792.000000	1.000000	14.000000	558.000000	7.000000	0.000000	
308.000000	52.000000	1.000000	5617.000000	1.000000	13.000000	559.000000	7.000000	0.000000	
309.000000	55.000000	1.000000	4481.000000	1.000000	8.000000	560.000000	7.000000	1.000000	
310.000000	38.000000	1.000000	1828.000000	1.000000	10.000000	561.000000	7.000000	0.000000	
311.000000	36.000000	1.000000	3680.000000	1.000000	16.000000	562.000000	7.000000	0.000000	
312.000000	37.000000	1.000000	5792.000000	1.000000	15.000000	563.000000	8.000000	0.000000	
313.000000	52.000000	1.000000	5617.000000	2.000000	15.000000	565.000000	8.000000	1.000000	
314.000000	36.000000	1.000000	3680.000000	1.000000	17.000000	566.000000	8.000000	0.000000	
315.000000	38.000000	1.000000	1828.000000	1.000000	11.000000	567.000000	8.000000	0.000000	
316.000000	9.000000	1.000000	3568.000000	1.000000	10.000000	568.000000	8.000000	0.000000	
317.000000	33.000000	1.000000	2527.000000	1.000000	14.000000	569.000000	8.000000	1.000000	
318.000000	59.000000	1.000000	2656.000000	1.000000	14.000000	570.000000	8.000000	0.000000	
319.000000	36.000000	1.000000	3680.000000	1.000000	18.000000	571.000000	9.000000	1.000000	
320.000000	9.000000	1.000000	3568.000000	1.000000	11.000000	572.000000	9.000000	0.000000	
321.000000	38.000000	1.000000	1828.000000	1.000000	12.000000	573.000000	9.000000	0.000000	
322.000000	59.000000	1.000000	2656.000000	1.000000	15.000000	574.000000	9.000000	0.000000	
323.000000	37.000000	1.000000	5792.000000	1.000000	16.000000	575.000000	9.000000	0.000000	
324.000000	9.000000	1.000000	3568.000000	1.000000	12.000000	576.000000	10.000000	0.000000	
325.000000	59.000000	1.000000	2656.000000	1.000000	16.000000	577.000000	10.000000	0.000000	
326.000000	38.000000	1.000000	1828.000000	1.000000	13.000000	578.000000	10.000000	0.000000	
327.000000	37.000000	1.000000	5792.000000	1.000000	17.000000	579.000000	10.000000	0.000000	
328.000000	38.000000	1.000000	1828.000000	1.000000	14.000000	580.000000	11.000000	0.000000	
329.000000	9.000000	1.000000	3568.000000	1.000000	13.000000	581.000000	11.000000	0.000000	
330.000000	59.000000	1.000000	2656.000000	1.000000	17.000000	582.000000	11.000000	0.000000	
331.000000	37.000000	1.000000	5792.000000	1.000000	18.000000	583.000000	11.000000	0.000000	
332.000000	38.000000	1.000000	1828.000000	1.000000	15.000000	584.000000	12.000000	0.000000	
333.000000	9.000000	1.000000	3568.000000	1.000000	14.000000	585.000000	12.000000	0.000000	
334.000000	59.000000	1.000000	2656.000000	1.000000	18.000000	586.000000	12.000000	1.000000	
335.000000	37.000000	1.000000	5792.000000	1.000000	19.000000	587.000000	12.000000	1.000000	
336.000000	9.000000	1.000000	3568.000000	1.000000	15.000000	588.000000	13.000000	0.000000	
337.000000	38.000000	1.000000	1828.000000	1.000000	16.000000	589.000000	13.000000	1.000000	
338.000000	9.000000	1.000000	3568.000000	1.000000	16.000000	590.000000	14.000000	1.000000	
